# Supplementary material for: (2E)-1-(4,4′′-Difluoro-5′-meth­oxy-1,1′:3′,1′′-terphenyl-4′-yl)-3-(2-fluoro­phen­yl)prop-2-en-1-one
Source: Acta Crystallogr Sect E Struct Rep Online. 2012 Jun 13;68(Pt 7):o2024. doi: 10.1107/S1600536812024981 (PMC3393293; doi:10.1107/S1600536812024981)
Supplement: Supplementary file 1 [file e-68-o2024-sup1.cif]

##############################################################################
#                                                                            #
# This CIF contains the data in a paper accepted for publication in          #
# Acta Crystallographica Section E. It conforms to the requirements of       #
# Notes for Authors for Acta Crystallographica Section E, and has been       #
# peer reviewed under the auspices of the IUCr Commission on Journals.       #
#                                                                            #
# Full details of the Crystallographic Information File format               #
# are given in the paper "The Crystallographic Information File (CIF):       #
# a New Standard Archive File for Crystallography" by S. R. Hall, F. H.      #
# Allen and I. D. Brown [Acta Cryst. (1991), A47, 655-685].                  #
#                                                                            #
# The current version of the core CIF dictionary is obtainable from          #
# ftp://ftp.iucr.org/pub/cif_core.dic.                                       #
#                                                                            #
# Software is freely available for graphical display of the structure(s)     #
# in this CIF. For information consult the CIF software page                 #
# http://www.iucr.org/resources/cif/software.                                #
#                                                                            #
# This file may be used for bona fide research purposes within the           #
# scientific community so long as proper attribution is given to the journal # 
# article from which it was obtained.                                        #
#                                                                            #
##############################################################################
data_global
_audit_creation_method     'form.cif (version 2.0)'
_journal_data_validation_number     ?
_journal_date_recd_electronic     2012-05-28
_journal_date_accepted     2012-06-01
_journal_name_full     'Acta Crystallographica, Section E'
_journal_year     2012
_journal_volume     68
_journal_issue      7
_journal_page_first     o2024
_journal_page_last     o2024
_journal_paper_category     QO
_journal_paper_doi     10.1107/S1600536812024981
_journal_coeditor_code     IS5146
_publ_contact_author_name     'Prof. Fun, Hoong-Kun'
_publ_contact_author_address
;
      X-ray Crystallography Unit
      School of Physics
      Universiti Sains Malaysia
      11800 USM, Penang
      MALAYSIA
;
_publ_contact_author_email     'hkfun@usm.my'
_publ_contact_author_fax     '604 6579150'
_publ_contact_author_phone     '604 6533652'
_publ_section_title
;\
(2<i>E</i>)-1-(4,4''-Difluoro-5'-methoxy-1,1':3',1''-terphenyl-4'-yl)-3-(2-\
fluorophenyl)prop-2-en-1-one
;
loop_
    _publ_author_name
    _publ_author_footnote
    _publ_author_address
    'Hoong-Kun Fun'
;
      Thomson Reuters ResearcherID: A-3561-2009.
;
;
      X-ray Crystallography Unit
      School of Physics
      Universiti Sains Malaysia
      11800 USM, Penang
      Malaysia
;
    'Wan-Sin Loh'
;
      Thomson Reuters ResearcherID: C-7581-2009.
;
;
      X-ray Crystallography Unit
      School of Physics
      Universiti Sains Malaysia
      11800 USM, Penang
      Malaysia
;
    'S. Samshuddin' ?
;
     Department of Studies in Chemistry
     Mangalore University
     Mangalagangotri 574 199
     India
;
    'B. Narayana' ?
;
     Department of Studies in Chemistry
     Mangalore University
     Mangalagangotri 574 199
     India
;
    'B. K. Sarojini' ?
;
      Department of Chemistry
      P.A. College of Engineering
      Nadupadavu, Mangalore 574 153
      India
;
data_I
_audit_creation_method     SHELXL-97
_chemical_name_systematic
;
(2<i>E</i>)-1-(4,4''-Difluoro-5'-methoxy-1,1':3',1''-terphenyl-4'-yl)-3-(2-
fluorophenyl)prop-2-en-1-one
;
_chemical_name_common     ?
_chemical_formula_moiety     'C28 H19 F3 O2'
_chemical_formula_sum     'C28 H19 F3 O2'
_chemical_formula_iupac     'C28 H19 F3 O2'
_chemical_formula_weight     444.43
_chemical_melting_point     ?
_symmetry_cell_setting     monoclinic
_symmetry_space_group_name_H-M     'P 21/c'
_symmetry_space_group_name_Hall     '-P 2ybc'
loop_
    _symmetry_equiv_pos_as_xyz
    'x, y, z'
    '-x, y+1/2, -z+1/2'
    '-x, -y, -z'
    'x, -y-1/2, z-1/2'
_cell_length_a     13.75920(10)
_cell_length_b     6.78980(10)
_cell_length_c     22.4361(3)
_cell_angle_alpha     90.00
_cell_angle_beta     101.9080(10)
_cell_angle_gamma     90.00
_cell_volume     2050.92(4)
_cell_formula_units_Z     4
_cell_measurement_reflns_used     6446
_cell_measurement_theta_min     3.14
_cell_measurement_theta_max     32.60
_cell_measurement_temperature     100.0(10)
_exptl_crystal_description     'block'
_exptl_crystal_colour     'yellow'
_exptl_crystal_size_max     0.32
_exptl_crystal_size_mid     0.24
_exptl_crystal_size_min     0.12
_exptl_crystal_density_diffrn     1.439
_exptl_crystal_density_meas     ?
_exptl_crystal_density_method     'not measured'
_exptl_crystal_F_000     920
_exptl_absorpt_coefficient_mu     0.108
_exptl_absorpt_correction_type     multi-scan
_exptl_absorpt_process_details     '(<i>SADABS</i>; Bruker, 2009)'
_exptl_absorpt_correction_T_min     0.9664
_exptl_absorpt_correction_T_max     0.9874
_exptl_special_details
;
The crystal was placed in the cold stream of an Oxford Cryosystems Cobra
open-flow nitrogen cryostat (Cosier & Glazer, 1986) operating at 100.0(1) K.
;
_diffrn_ambient_temperature     100.00(10)
_diffrn_radiation_type     MoK\a
_diffrn_radiation_wavelength     0.71073
_diffrn_radiation_source     'fine-focus sealed tube'
_diffrn_radiation_monochromator     graphite
_diffrn_measurement_device_type
;
Bruker SMART APEXII CCD area-detector diffractometer
;
_diffrn_measurement_method     '\f and \w scans'
_diffrn_detector_area_resol_mean     ?
_diffrn_reflns_number     28707
_diffrn_reflns_av_R_equivalents     0.0413
_diffrn_reflns_av_sigmaI/netI     0.0519
_diffrn_reflns_theta_min     1.86
_diffrn_reflns_theta_max     32.66
_diffrn_reflns_theta_full     32.66
_diffrn_measured_fraction_theta_max     0.994
_diffrn_measured_fraction_theta_full     0.994
_diffrn_reflns_limit_h_min     -20
_diffrn_reflns_limit_h_max     20
_diffrn_reflns_limit_k_min     -10
_diffrn_reflns_limit_k_max     10
_diffrn_reflns_limit_l_min     -34
_diffrn_reflns_limit_l_max     31
_diffrn_standards_number     0
_diffrn_standards_interval_count     .
_diffrn_standards_interval_time     .
_diffrn_standards_decay_%     ?
_refine_special_details
;
Refinement of <i>F</i>^2^ against ALL reflections. The weighted <i>R</i>-factor
<i>wR</i> and goodness of fit <i>S</i> are based on <i>F</i>^2^, conventional
<i>R</i>-factors <i>R</i> are based on <i>F</i>, with <i>F</i> set to zero for
negative <i>F</i>^2^. The threshold expression of <i>F</i>^2^ >
\s(<i>F</i>^2^) is used only for calculating <i>R</i>-factors(gt) <i>etc</i>.
and is not relevant to the choice of reflections for refinement.
<i>R</i>-factors based on <i>F</i>^2^ are statistically about twice as large
as those based on <i>F</i>, and <i>R</i>- factors based on ALL data will be
even larger.
;
_reflns_number_total     7478
_reflns_number_gt     5317
_reflns_threshold_expression     I>2\s(I)
_refine_ls_structure_factor_coef     Fsqd
_refine_ls_matrix_type     full
_refine_ls_R_factor_all     0.0874
_refine_ls_R_factor_gt     0.0578
_refine_ls_wR_factor_gt     0.1243
_refine_ls_wR_factor_ref     0.1403
_refine_ls_goodness_of_fit_ref     1.026
_refine_ls_restrained_S_all     1.026
_refine_ls_number_reflns     7478
_refine_ls_number_parameters     299
_refine_ls_number_restraints     0
_refine_ls_hydrogen_treatment     constr
_refine_ls_weighting_scheme     calc
_refine_ls_weighting_details
         'calc w=1/[\s^2^(Fo^2^)+(0.0578P)^2^+0.9821P] where P=(Fo^2^+2Fc^2^)/3'
_atom_sites_solution_hydrogens     geom
_atom_sites_solution_primary     direct
_atom_sites_solution_secondary     difmap
_refine_ls_shift/su_max     0.001
_refine_ls_shift/su_mean     <0.001
_refine_diff_density_max     0.529
_refine_diff_density_min     -0.257
_refine_ls_extinction_method     none
_refine_ls_extinction_coef     ?
loop_
    _atom_type_symbol
    _atom_type_description
    _atom_type_scat_dispersion_real
    _atom_type_scat_dispersion_imag
    _atom_type_scat_source
    'C' 'C' 0.0033 0.0016
                         'International Tables Vol C Tables 4.2.6.8 and 6.1.1.4'
    'H' 'H' 0.0000 0.0000
                         'International Tables Vol C Tables 4.2.6.8 and 6.1.1.4'
    'O' 'O' 0.0106 0.0060
                         'International Tables Vol C Tables 4.2.6.8 and 6.1.1.4'
    'F' 'F' 0.0171 0.0103
                         'International Tables Vol C Tables 4.2.6.8 and 6.1.1.4'
_computing_data_collection     'APEX2 (Bruker, 2009)'
_computing_cell_refinement     'SAINT (Bruker, 2009)'
_computing_data_reduction     'SAINT (Bruker, 2009)'
_computing_structure_solution     'SHELXTL (Sheldrick, 2008)'
_computing_structure_refinement     'SHELXTL (Sheldrick, 2008)'
_computing_molecular_graphics     'SHELXTL (Sheldrick, 2008)'
_computing_publication_material
;
SHELXTL (Sheldrick, 2008) and PLATON (Spek, 2009)
;
loop_
    _atom_site_type_symbol
    _atom_site_label
    _atom_site_fract_x
    _atom_site_fract_y
    _atom_site_fract_z
    _atom_site_U_iso_or_equiv
    _atom_site_adp_type
    _atom_site_calc_flag
    _atom_site_refinement_flags
    _atom_site_occupancy
    _atom_site_symmetry_multiplicity
    _atom_site_disorder_assembly
    _atom_site_disorder_group
    F F1 1.03222(7) 0.04726(14) 1.35190(4) 0.0244(2) Uani d . 1 1 . .
    F F2 0.49534(7) 0.88570(14) 0.94449(4) 0.0250(2) Uani d . 1 1 . .
    F F3 0.66995(7) 0.00341(15) 0.68457(4) 0.0257(2) Uani d . 1 1 . .
    O O1 0.88761(8) -0.12968(16) 0.95428(5) 0.0185(2) Uani d . 1 1 . .
    O O2 0.77791(8) 0.32186(16) 0.88556(5) 0.0206(2) Uani d . 1 1 . .
    C C1 1.01130(10) 0.0527(2) 1.18851(7) 0.0159(3) Uani d . 1 1 . .
    H H1A 1.0529 0.0473 1.1596 0.019 Uiso calc R 1 1 . .
    C C2 1.05342(11) 0.0473(2) 1.25032(7) 0.0173(3) Uani d . 1 1 . .
    H H2A 1.1234 0.0407 1.2642 0.021 Uiso calc R 1 1 . .
    C C3 0.99095(11) 0.0519(2) 1.29097(6) 0.0169(3) Uani d . 1 1 . .
    C C4 0.88906(11) 0.0613(2) 1.27336(7) 0.0183(3) Uani d . 1 1 . .
    H H4A 0.8481 0.0613 1.3026 0.022 Uiso calc R 1 1 . .
    C C5 0.84821(10) 0.0706(2) 1.21143(7) 0.0167(3) Uani d . 1 1 . .
    H H5A 0.7782 0.0804 1.1982 0.020 Uiso calc R 1 1 . .
    C C6 0.90827(10) 0.0659(2) 1.16825(6) 0.0138(3) Uani d . 1 1 . .
    C C7 0.86489(10) 0.0826(2) 1.10200(6) 0.0134(2) Uani d . 1 1 . .
    C C8 0.79555(9) 0.2298(2) 1.08064(6) 0.0131(2) Uani d . 1 1 . .
    H H8A 0.7720 0.3111 1.1091 0.016 Uiso calc R 1 1 . .
    C C9 0.76002(9) 0.2601(2) 1.01833(6) 0.0124(2) Uani d . 1 1 . .
    C C10 0.79304(9) 0.1352(2) 0.97656(6) 0.0125(2) Uani d . 1 1 . .
    C C11 0.85927(9) -0.0180(2) 0.99851(6) 0.0131(2) Uani d . 1 1 . .
    C C12 0.89648(10) -0.0432(2) 1.06048(6) 0.0141(3) Uani d . 1 1 . .
    H H12A 0.9430 -0.1450 1.0745 0.017 Uiso calc R 1 1 . .
    C C13 0.76484(9) 0.1637(2) 0.90865(6) 0.0140(3) Uani d . 1 1 . .
    C C14 0.72077(10) -0.0086(2) 0.87229(6) 0.0167(3) Uani d . 1 1 . .
    H H14A 0.7023 -0.1201 0.8930 0.020 Uiso calc R 1 1 . .
    C C15 0.70598(10) -0.0131(2) 0.81141(7) 0.0164(3) Uani d . 1 1 . .
    H H15A 0.7247 0.0998 0.7914 0.020 Uiso calc R 1 1 . .
    C C16 0.66305(10) -0.1795(2) 0.77340(6) 0.0157(3) Uani d . 1 1 . .
    C C17 0.64452(10) -0.1661(2) 0.71015(7) 0.0174(3) Uani d . 1 1 . .
    C C18 0.60072(11) -0.3144(2) 0.67147(7) 0.0206(3) Uani d . 1 1 . .
    H H18A 0.5895 -0.2983 0.6285 0.025 Uiso calc R 1 1 . .
    C C19 0.57362(11) -0.4870(2) 0.69676(7) 0.0212(3) Uani d . 1 1 . .
    H H19A 0.5423 -0.5899 0.6711 0.025 Uiso calc R 1 1 . .
    C C20 0.59242(11) -0.5092(2) 0.75979(7) 0.0211(3) Uani d . 1 1 . .
    H H20A 0.5748 -0.6281 0.7772 0.025 Uiso calc R 1 1 . .
    C C21 0.63683(11) -0.3579(2) 0.79707(7) 0.0188(3) Uani d . 1 1 . .
    H H21A 0.6499 -0.3758 0.8400 0.023 Uiso calc R 1 1 . .
    C C22 0.68836(9) 0.4236(2) 0.99834(6) 0.0125(2) Uani d . 1 1 . .
    C C23 0.70360(10) 0.6066(2) 1.02758(6) 0.0147(3) Uani d . 1 1 . .
    H H23A 0.7592 0.6239 1.0602 0.018 Uiso calc R 1 1 . .
    C C24 0.63912(10) 0.7636(2) 1.00989(7) 0.0160(3) Uani d . 1 1 . .
    H H24A 0.6503 0.8879 1.0296 0.019 Uiso calc R 1 1 . .
    C C25 0.55861(10) 0.7334(2) 0.96299(7) 0.0167(3) Uani d . 1 1 . .
    C C26 0.53926(10) 0.5546(2) 0.93351(6) 0.0163(3) Uani d . 1 1 . .
    H H26A 0.4827 0.5381 0.9016 0.020 Uiso calc R 1 1 . .
    C C27 0.60454(10) 0.3997(2) 0.95175(6) 0.0142(3) Uani d . 1 1 . .
    H H27A 0.5920 0.2755 0.9322 0.017 Uiso calc R 1 1 . .
    C C28 0.93885(11) -0.3103(2) 0.97216(7) 0.0192(3) Uani d . 1 1 . .
    H H28A 0.9470 -0.3832 0.9358 0.029 Uiso calc R 1 1 . .
    H H28B 0.9004 -0.3899 0.9955 0.029 Uiso calc R 1 1 . .
    H H28C 1.0043 -0.2817 0.9975 0.029 Uiso calc R 1 1 . .
loop_
    _atom_site_aniso_label
    _atom_site_aniso_U_11
    _atom_site_aniso_U_22
    _atom_site_aniso_U_33
    _atom_site_aniso_U_12
    _atom_site_aniso_U_13
    _atom_site_aniso_U_23
    F1 0.0348(5) 0.0252(5) 0.0101(4) 0.0019(4) -0.0027(4) 0.0002(3)
    F2 0.0312(5) 0.0224(5) 0.0208(5) 0.0136(4) 0.0040(4) 0.0047(4)
    F3 0.0358(5) 0.0264(5) 0.0141(4) -0.0069(4) 0.0035(4) 0.0046(4)
    O1 0.0242(5) 0.0179(5) 0.0140(5) 0.0080(4) 0.0051(4) -0.0017(4)
    O2 0.0292(5) 0.0179(5) 0.0163(5) -0.0003(4) 0.0084(4) 0.0024(4)
    C1 0.0160(6) 0.0160(6) 0.0153(7) 0.0009(5) 0.0023(5) 0.0005(5)
    C2 0.0176(6) 0.0156(6) 0.0163(7) 0.0012(5) -0.0018(5) -0.0002(5)
    C3 0.0255(7) 0.0136(6) 0.0097(6) 0.0000(5) -0.0006(5) 0.0004(5)
    C4 0.0237(7) 0.0185(7) 0.0139(7) 0.0007(5) 0.0066(5) 0.0000(5)
    C5 0.0163(6) 0.0182(6) 0.0156(7) -0.0004(5) 0.0034(5) -0.0013(5)
    C6 0.0162(6) 0.0127(6) 0.0116(6) -0.0003(5) 0.0009(5) -0.0009(5)
    C7 0.0144(6) 0.0139(6) 0.0116(6) -0.0012(5) 0.0019(5) 0.0004(5)
    C8 0.0140(5) 0.0147(6) 0.0104(6) 0.0008(5) 0.0022(5) -0.0009(5)
    C9 0.0121(5) 0.0120(6) 0.0130(6) -0.0003(4) 0.0020(5) 0.0003(5)
    C10 0.0142(5) 0.0135(6) 0.0097(6) -0.0012(5) 0.0022(4) 0.0003(5)
    C11 0.0144(6) 0.0128(6) 0.0126(6) -0.0002(5) 0.0041(5) -0.0009(5)
    C12 0.0142(6) 0.0134(6) 0.0146(6) 0.0010(5) 0.0023(5) 0.0007(5)
    C13 0.0135(5) 0.0175(6) 0.0118(6) 0.0011(5) 0.0045(5) 0.0011(5)
    C14 0.0180(6) 0.0188(7) 0.0137(6) -0.0013(5) 0.0045(5) -0.0007(5)
    C15 0.0165(6) 0.0185(7) 0.0142(7) 0.0013(5) 0.0033(5) 0.0008(5)
    C16 0.0150(6) 0.0197(7) 0.0121(6) 0.0020(5) 0.0022(5) -0.0001(5)
    C17 0.0178(6) 0.0207(7) 0.0136(7) 0.0003(5) 0.0033(5) 0.0020(5)
    C18 0.0202(6) 0.0276(8) 0.0136(7) 0.0005(6) 0.0023(5) -0.0027(6)
    C19 0.0198(7) 0.0236(7) 0.0193(7) -0.0006(6) 0.0021(5) -0.0050(6)
    C20 0.0229(7) 0.0204(7) 0.0210(8) -0.0019(6) 0.0067(6) 0.0000(6)
    C21 0.0218(7) 0.0221(7) 0.0126(7) 0.0006(6) 0.0039(5) 0.0008(5)
    C22 0.0134(5) 0.0141(6) 0.0110(6) 0.0004(5) 0.0048(5) 0.0010(5)
    C23 0.0155(6) 0.0148(6) 0.0148(6) -0.0003(5) 0.0050(5) 0.0005(5)
    C24 0.0205(6) 0.0134(6) 0.0160(7) 0.0013(5) 0.0080(5) 0.0003(5)
    C25 0.0198(6) 0.0175(6) 0.0142(7) 0.0065(5) 0.0071(5) 0.0050(5)
    C26 0.0163(6) 0.0203(7) 0.0122(6) 0.0026(5) 0.0030(5) 0.0025(5)
    C27 0.0156(6) 0.0156(6) 0.0119(6) 0.0005(5) 0.0039(5) -0.0001(5)
    C28 0.0215(7) 0.0156(6) 0.0213(7) 0.0049(5) 0.0061(6) -0.0020(5)
_geom_special_details
;
All e.s.d.'s (except the e.s.d. in the dihedral angle between two l.s. planes)
are estimated using the full covariance matrix. The cell e.s.d.'s are taken
into account individually in the estimation of e.s.d.'s in distances, angles
and torsion angles; correlations between e.s.d.'s in cell parameters are only
used when they are defined by crystal symmetry. An approximate (isotropic)
treatment of cell e.s.d.'s is used for estimating e.s.d.'s involving l.s.
planes.
;
loop_
    _geom_bond_atom_site_label_1
    _geom_bond_atom_site_label_2
    _geom_bond_site_symmetry_2
    _geom_bond_distance
    _geom_bond_publ_flag
    F1 C3 . 1.3680(16) ?
    F2 C25 . 1.3604(16) ?
    F3 C17 . 1.3636(17) ?
    O1 C11 . 1.3681(16) ?
    O1 C28 . 1.4304(17) ?
    O2 C13 . 1.2213(17) ?
    C1 C2 . 1.389(2) ?
    C1 C6 . 1.3994(18) ?
    C1 H1A . 0.9500 ?
    C2 C3 . 1.377(2) ?
    C2 H2A . 0.9500 ?
    C3 C4 . 1.377(2) ?
    C4 C5 . 1.389(2) ?
    C4 H4A . 0.9500 ?
    C5 C6 . 1.397(2) ?
    C5 H5A . 0.9500 ?
    C6 C7 . 1.4874(19) ?
    C7 C8 . 1.3965(18) ?
    C7 C12 . 1.3975(19) ?
    C8 C9 . 1.3976(19) ?
    C8 H8A . 0.9500 ?
    C9 C10 . 1.4069(19) ?
    C9 C22 . 1.4913(18) ?
    C10 C11 . 1.4033(18) ?
    C10 C13 . 1.5052(18) ?
    C11 C12 . 1.3897(19) ?
    C12 H12A . 0.9500 ?
    C13 C14 . 1.483(2) ?
    C14 C15 . 1.339(2) ?
    C14 H14A . 0.9500 ?
    C15 C16 . 1.464(2) ?
    C15 H15A . 0.9500 ?
    C16 C17 . 1.392(2) ?
    C16 C21 . 1.400(2) ?
    C17 C18 . 1.384(2) ?
    C18 C19 . 1.386(2) ?
    C18 H18A . 0.9500 ?
    C19 C20 . 1.392(2) ?
    C19 H19A . 0.9500 ?
    C20 C21 . 1.384(2) ?
    C20 H20A . 0.9500 ?
    C21 H21A . 0.9500 ?
    C22 C27 . 1.3970(18) ?
    C22 C23 . 1.4002(19) ?
    C23 C24 . 1.3915(19) ?
    C23 H23A . 0.9500 ?
    C24 C25 . 1.377(2) ?
    C24 H24A . 0.9500 ?
    C25 C26 . 1.381(2) ?
    C26 C27 . 1.3888(19) ?
    C26 H26A . 0.9500 ?
    C27 H27A . 0.9500 ?
    C28 H28A . 0.9800 ?
    C28 H28B . 0.9800 ?
    C28 H28C . 0.9800 ?
loop_
    _geom_angle_atom_site_label_1
    _geom_angle_atom_site_label_2
    _geom_angle_atom_site_label_3
    _geom_angle_site_symmetry_1
    _geom_angle_site_symmetry_3
    _geom_angle
    _geom_angle_publ_flag
    C11 O1 C28 . . 118.02(11) ?
    C2 C1 C6 . . 120.80(13) ?
    C2 C1 H1A . . 119.6 ?
    C6 C1 H1A . . 119.6 ?
    C3 C2 C1 . . 118.16(13) ?
    C3 C2 H2A . . 120.9 ?
    C1 C2 H2A . . 120.9 ?
    F1 C3 C2 . . 118.31(13) ?
    F1 C3 C4 . . 118.41(13) ?
    C2 C3 C4 . . 123.28(13) ?
    C3 C4 C5 . . 117.85(13) ?
    C3 C4 H4A . . 121.1 ?
    C5 C4 H4A . . 121.1 ?
    C4 C5 C6 . . 121.16(13) ?
    C4 C5 H5A . . 119.4 ?
    C6 C5 H5A . . 119.4 ?
    C5 C6 C1 . . 118.73(13) ?
    C5 C6 C7 . . 121.22(12) ?
    C1 C6 C7 . . 120.01(12) ?
    C8 C7 C12 . . 119.53(12) ?
    C8 C7 C6 . . 120.15(12) ?
    C12 C7 C6 . . 120.26(12) ?
    C7 C8 C9 . . 121.46(12) ?
    C7 C8 H8A . . 119.3 ?
    C9 C8 H8A . . 119.3 ?
    C8 C9 C10 . . 118.89(12) ?
    C8 C9 C22 . . 118.91(12) ?
    C10 C9 C22 . . 122.19(12) ?
    C11 C10 C9 . . 119.23(12) ?
    C11 C10 C13 . . 117.63(12) ?
    C9 C10 C13 . . 123.06(12) ?
    O1 C11 C12 . . 123.78(12) ?
    O1 C11 C10 . . 114.71(12) ?
    C12 C11 C10 . . 121.40(12) ?
    C11 C12 C7 . . 119.38(12) ?
    C11 C12 H12A . . 120.3 ?
    C7 C12 H12A . . 120.3 ?
    O2 C13 C14 . . 122.67(13) ?
    O2 C13 C10 . . 120.84(13) ?
    C14 C13 C10 . . 116.49(12) ?
    C15 C14 C13 . . 122.55(14) ?
    C15 C14 H14A . . 118.7 ?
    C13 C14 H14A . . 118.7 ?
    C14 C15 C16 . . 124.73(14) ?
    C14 C15 H15A . . 117.6 ?
    C16 C15 H15A . . 117.6 ?
    C17 C16 C21 . . 115.84(13) ?
    C17 C16 C15 . . 120.70(13) ?
    C21 C16 C15 . . 123.46(13) ?
    F3 C17 C18 . . 117.82(13) ?
    F3 C17 C16 . . 118.36(13) ?
    C18 C17 C16 . . 123.82(14) ?
    C17 C18 C19 . . 118.52(14) ?
    C17 C18 H18A . . 120.7 ?
    C19 C18 H18A . . 120.7 ?
    C18 C19 C20 . . 119.87(14) ?
    C18 C19 H19A . . 120.1 ?
    C20 C19 H19A . . 120.1 ?
    C21 C20 C19 . . 119.98(15) ?
    C21 C20 H20A . . 120.0 ?
    C19 C20 H20A . . 120.0 ?
    C20 C21 C16 . . 121.94(14) ?
    C20 C21 H21A . . 119.0 ?
    C16 C21 H21A . . 119.0 ?
    C27 C22 C23 . . 118.31(12) ?
    C27 C22 C9 . . 122.07(12) ?
    C23 C22 C9 . . 119.60(12) ?
    C24 C23 C22 . . 121.41(13) ?
    C24 C23 H23A . . 119.3 ?
    C22 C23 H23A . . 119.3 ?
    C25 C24 C23 . . 117.96(13) ?
    C25 C24 H24A . . 121.0 ?
    C23 C24 H24A . . 121.0 ?
    F2 C25 C24 . . 118.89(13) ?
    F2 C25 C26 . . 118.28(13) ?
    C24 C25 C26 . . 122.82(13) ?
    C25 C26 C27 . . 118.37(13) ?
    C25 C26 H26A . . 120.8 ?
    C27 C26 H26A . . 120.8 ?
    C26 C27 C22 . . 121.09(13) ?
    C26 C27 H27A . . 119.5 ?
    C22 C27 H27A . . 119.5 ?
    O1 C28 H28A . . 109.5 ?
    O1 C28 H28B . . 109.5 ?
    H28A C28 H28B . . 109.5 ?
    O1 C28 H28C . . 109.5 ?
    H28A C28 H28C . . 109.5 ?
    H28B C28 H28C . . 109.5 ?
loop_
    _geom_torsion_atom_site_label_1
    _geom_torsion_atom_site_label_2
    _geom_torsion_atom_site_label_3
    _geom_torsion_atom_site_label_4
    _geom_torsion_site_symmetry_1
    _geom_torsion_site_symmetry_2
    _geom_torsion_site_symmetry_3
    _geom_torsion_site_symmetry_4
    _geom_torsion
    _geom_torsion_publ_flag
    C6 C1 C2 C3 . . . . 1.1(2) ?
    C1 C2 C3 F1 . . . . -179.81(12) ?
    C1 C2 C3 C4 . . . . 0.1(2) ?
    F1 C3 C4 C5 . . . . 178.50(12) ?
    C2 C3 C4 C5 . . . . -1.4(2) ?
    C3 C4 C5 C6 . . . . 1.5(2) ?
    C4 C5 C6 C1 . . . . -0.4(2) ?
    C4 C5 C6 C7 . . . . -177.98(13) ?
    C2 C1 C6 C5 . . . . -1.0(2) ?
    C2 C1 C6 C7 . . . . 176.65(13) ?
    C5 C6 C7 C8 . . . . 47.62(19) ?
    C1 C6 C7 C8 . . . . -129.95(14) ?
    C5 C6 C7 C12 . . . . -135.25(14) ?
    C1 C6 C7 C12 . . . . 47.18(19) ?
    C12 C7 C8 C9 . . . . -2.8(2) ?
    C6 C7 C8 C9 . . . . 174.33(12) ?
    C7 C8 C9 C10 . . . . 1.9(2) ?
    C7 C8 C9 C22 . . . . -178.15(12) ?
    C8 C9 C10 C11 . . . . 1.05(19) ?
    C22 C9 C10 C11 . . . . -178.94(12) ?
    C8 C9 C10 C13 . . . . -175.70(12) ?
    C22 C9 C10 C13 . . . . 4.3(2) ?
    C28 O1 C11 C12 . . . . 15.75(19) ?
    C28 O1 C11 C10 . . . . -167.98(12) ?
    C9 C10 C11 O1 . . . . -179.40(12) ?
    C13 C10 C11 O1 . . . . -2.47(17) ?
    C9 C10 C11 C12 . . . . -3.0(2) ?
    C13 C10 C11 C12 . . . . 173.89(12) ?
    O1 C11 C12 C7 . . . . 178.11(12) ?
    C10 C11 C12 C7 . . . . 2.1(2) ?
    C8 C7 C12 C11 . . . . 0.8(2) ?
    C6 C7 C12 C11 . . . . -176.31(12) ?
    C11 C10 C13 O2 . . . . -123.58(14) ?
    C9 C10 C13 O2 . . . . 53.22(19) ?
    C11 C10 C13 C14 . . . . 56.61(16) ?
    C9 C10 C13 C14 . . . . -126.59(14) ?
    O2 C13 C14 C15 . . . . 10.3(2) ?
    C10 C13 C14 C15 . . . . -169.89(13) ?
    C13 C14 C15 C16 . . . . 179.83(13) ?
    C14 C15 C16 C17 . . . . 175.82(14) ?
    C14 C15 C16 C21 . . . . -3.2(2) ?
    C21 C16 C17 F3 . . . . -179.05(12) ?
    C15 C16 C17 F3 . . . . 1.8(2) ?
    C21 C16 C17 C18 . . . . 1.6(2) ?
    C15 C16 C17 C18 . . . . -177.46(14) ?
    F3 C17 C18 C19 . . . . -179.43(13) ?
    C16 C17 C18 C19 . . . . -0.1(2) ?
    C17 C18 C19 C20 . . . . -1.2(2) ?
    C18 C19 C20 C21 . . . . 0.9(2) ?
    C19 C20 C21 C16 . . . . 0.7(2) ?
    C17 C16 C21 C20 . . . . -1.9(2) ?
    C15 C16 C21 C20 . . . . 177.15(13) ?
    C8 C9 C22 C27 . . . . -136.61(14) ?
    C10 C9 C22 C27 . . . . 43.38(19) ?
    C8 C9 C22 C23 . . . . 42.13(18) ?
    C10 C9 C22 C23 . . . . -137.88(14) ?
    C27 C22 C23 C24 . . . . -1.9(2) ?
    C9 C22 C23 C24 . . . . 179.29(12) ?
    C22 C23 C24 C25 . . . . 0.8(2) ?
    C23 C24 C25 F2 . . . . -179.19(12) ?
    C23 C24 C25 C26 . . . . 0.5(2) ?
    F2 C25 C26 C27 . . . . 179.10(12) ?
    C24 C25 C26 C27 . . . . -0.6(2) ?
    C25 C26 C27 C22 . . . . -0.6(2) ?
    C23 C22 C27 C26 . . . . 1.8(2) ?
    C9 C22 C27 C26 . . . . -179.42(13) ?
loop_
    _geom_hbond_atom_site_label_D
    _geom_hbond_atom_site_label_H
    _geom_hbond_atom_site_label_A
    _geom_hbond_site_symmetry_A
    _geom_hbond_distance_DH
    _geom_hbond_distance_HA
    _geom_hbond_distance_DA
    _geom_hbond_angle_DHA
    _geom_hbond_publ_flag
    C4 H4A O2 4_566 0.95 2.40 3.3008(18) 158 yes
    C19 H19A F2 2_636 0.95 2.54 3.2326(18) 130 yes
    C24 H24A Cg1 1_565 0.95 2.84 3.4579(15) 124 yes
    C28 H28C Cg1 3_757 0.98 2.86 3.5461(16) 128 yes
_iucr_refine_instructions_details
;
TITL bks58_0m in P2(1)/c (100K)
CELL 0.71073  13.7592   6.7898  22.4361  90.000 101.908  90.000
ZERR    4.00   0.0001   0.0001   0.0003   0.000   0.001   0.000
LATT  1
SYMM -X, 0.5+Y, 0.5-Z
SFAC C H O F
UNIT 112 76 8 12
TEMP -173.000
SIZE 0.118 0.237 0.319
OMIT -13 1 30
EQIV $1 x,1/2-y,1/2+z
HTAB C4 O2_$1
L.S. 10
BOND $H
FMAP 2 2 60
PLAN 20
ACTA
CONF
WGHT    0.057800    0.982100
FVAR       0.40964
F1    4    1.032219    0.047263    1.351896    11.00000    0.03476    0.02520 =
         0.01012    0.00019   -0.00271    0.00193
F2    4    0.495339    0.885703    0.944488    11.00000    0.03120    0.02239 =
         0.02079    0.00468    0.00396    0.01359
F3    4    0.669945    0.003406    0.684574    11.00000    0.03579    0.02639 =
         0.01413    0.00462    0.00354   -0.00693
O1    3    0.887610   -0.129681    0.954279    11.00000    0.02415    0.01787 =
         0.01396   -0.00171    0.00514    0.00798
O2    3    0.777909    0.321859    0.885564    11.00000    0.02916    0.01793 =
         0.01627    0.00238    0.00843   -0.00025
C1    1    1.011303    0.052691    1.188512    11.00000    0.01602    0.01602 =
         0.01532    0.00053    0.00231    0.00086
AFIX  43
H1A   2    1.052937    0.047292    1.159632    11.00000   -1.20000
AFIX   0
C2    1    1.053424    0.047337    1.250322    11.00000    0.01762    0.01563 =
         0.01627   -0.00016   -0.00176    0.00117
AFIX  43
H2A   2    1.123415    0.040687    1.264170    11.00000   -1.20000
AFIX   0
C3    1    0.990950    0.051934    1.290973    11.00000    0.02553    0.01357 =
         0.00967    0.00044   -0.00056   -0.00003
C4    1    0.889060    0.061262    1.273359    11.00000    0.02369    0.01853 =
         0.01389    0.00002    0.00662    0.00066
AFIX  43
H4A   2    0.848055    0.061279    1.302629    11.00000   -1.20000
AFIX   0
C5    1    0.848212    0.070641    1.211432    11.00000    0.01634    0.01819 =
         0.01556   -0.00127    0.00340   -0.00038
AFIX  43
H5A   2    0.778202    0.080422    1.198185    11.00000   -1.20000
AFIX   0
C6    1    0.908273    0.065944    1.168253    11.00000    0.01619    0.01274 =
         0.01165   -0.00093    0.00090   -0.00029
C7    1    0.864892    0.082565    1.102003    11.00000    0.01436    0.01387 =
         0.01162    0.00041    0.00193   -0.00124
C8    1    0.795555    0.229775    1.080636    11.00000    0.01400    0.01469 =
         0.01039   -0.00086    0.00223    0.00081
AFIX  43
H8A   2    0.772021    0.311125    1.109081    11.00000   -1.20000
AFIX   0
C9    1    0.760020    0.260069    1.018331    11.00000    0.01209    0.01201 =
         0.01297    0.00034    0.00196   -0.00029
C10   1    0.793041    0.135200    0.976555    11.00000    0.01417    0.01346 =
         0.00968    0.00027    0.00225   -0.00120
C11   1    0.859273   -0.017958    0.998505    11.00000    0.01444    0.01277 =
         0.01261   -0.00089    0.00407   -0.00015
C12   1    0.896484   -0.043197    1.060485    11.00000    0.01416    0.01335 =
         0.01463    0.00075    0.00228    0.00105
AFIX  43
H12A  2    0.942961   -0.144989    1.074497    11.00000   -1.20000
AFIX   0
C13   1    0.764839    0.163736    0.908647    11.00000    0.01346    0.01748 =
         0.01177    0.00109    0.00451    0.00114
C14   1    0.720772   -0.008584    0.872291    11.00000    0.01801    0.01879 =
         0.01371   -0.00066    0.00452   -0.00134
AFIX  43
H14A  2    0.702307   -0.120140    0.892984    11.00000   -1.20000
AFIX   0
C15   1    0.705984   -0.013086    0.811407    11.00000    0.01653    0.01855 =
         0.01419    0.00080    0.00331    0.00127
AFIX  43
H15A  2    0.724699    0.099823    0.791432    11.00000   -1.20000
AFIX   0
C16   1    0.663054   -0.179460    0.773400    11.00000    0.01500    0.01971 =
         0.01215   -0.00015    0.00225    0.00197
C17   1    0.644520   -0.166115    0.710153    11.00000    0.01780    0.02072 =
         0.01358    0.00196    0.00333    0.00028
C18   1    0.600720   -0.314417    0.671471    11.00000    0.02016    0.02763 =
         0.01358   -0.00272    0.00227    0.00050
AFIX  43
H18A  2    0.589471   -0.298324    0.628532    11.00000   -1.20000
AFIX   0
C19   1    0.573625   -0.486959    0.696761    11.00000    0.01985    0.02362 =
         0.01929   -0.00499    0.00213   -0.00063
AFIX  43
H19A  2    0.542287   -0.589887    0.671139    11.00000   -1.20000
AFIX   0
C20   1    0.592420   -0.509159    0.759791    11.00000    0.02293    0.02037 =
         0.02096    0.00003    0.00667   -0.00187
AFIX  43
H20A  2    0.574776   -0.628054    0.777209    11.00000   -1.20000
AFIX   0
C21   1    0.636830   -0.357921    0.797072    11.00000    0.02185    0.02209 =
         0.01258    0.00084    0.00394    0.00058
AFIX  43
H21A  2    0.649892   -0.375774    0.839984    11.00000   -1.20000
AFIX   0
C22   1    0.688362    0.423632    0.998345    11.00000    0.01335    0.01406 =
         0.01104    0.00104    0.00482    0.00037
C23   1    0.703603    0.606584    1.027580    11.00000    0.01547    0.01477 =
         0.01476    0.00045    0.00496   -0.00030
AFIX  43
H23A  2    0.759155    0.623873    1.060189    11.00000   -1.20000
AFIX   0
C24   1    0.639119    0.763615    1.009890    11.00000    0.02045    0.01339 =
         0.01603    0.00026    0.00799    0.00126
AFIX  43
H24A  2    0.650304    0.887877    1.029572    11.00000   -1.20000
AFIX   0
C25   1    0.558614    0.733383    0.962990    11.00000    0.01981    0.01751 =
         0.01424    0.00500    0.00711    0.00648
C26   1    0.539262    0.554640    0.933515    11.00000    0.01628    0.02031 =
         0.01220    0.00250    0.00297    0.00257
AFIX  43
H26A  2    0.482685    0.538089    0.901552    11.00000   -1.20000
AFIX   0
C27   1    0.604543    0.399734    0.951754    11.00000    0.01560    0.01559 =
         0.01187   -0.00011    0.00387    0.00053
AFIX  43
H27A  2    0.591990    0.275468    0.932224    11.00000   -1.20000
AFIX   0
C28   1    0.938851   -0.310349    0.972158    11.00000    0.02150    0.01555 =
         0.02133   -0.00203    0.00608    0.00486
AFIX 137
H28A  2    0.946952   -0.383171    0.935785    11.00000   -1.50000
H28B  2    0.900381   -0.389928    0.995487    11.00000   -1.50000
H28C  2    1.004325   -0.281726    0.997451    11.00000   -1.50000
HKLF 4
REM  bks58_0m in P2(1)/c (100K)
REM R1 =  0.0578 for   5317 Fo > 4sig(Fo)  and  0.0874 for all   7478 data
REM    299 parameters refined using      0 restraints
END
WGHT      0.0576      1.0003
REM Highest difference peak  0.529,  deepest hole -0.257,  1-sigma level  0.068
Q1    1   0.7790  0.1516  0.9415  11.00000  0.05    0.53
Q2    1   0.6536 -0.1745  0.7413  11.00000  0.05    0.49
Q3    1   0.8859  0.0704  1.1368  11.00000  0.05    0.42
Q4    1   0.6057  0.7479  0.9806  11.00000  0.05    0.41
Q5    1   1.0389  0.0641  1.2211  11.00000  0.05    0.40
Q6    1   0.9402  0.0491  1.2818  11.00000  0.05    0.39
Q7    1   0.9566  0.0628  1.1799  11.00000  0.05    0.38
Q8    1   0.8809  0.0333  1.0801  11.00000  0.05    0.38
Q9    1   0.7201 -0.0382  0.8397  11.00000  0.05    0.37
Q10   1   0.8650  0.0811  1.1830  11.00000  0.05    0.37
Q11   1   0.8968 -0.0313  1.0237  11.00000  0.05    0.36
Q12   1   1.0385  0.0559  1.2772  11.00000  0.05    0.34
Q13   1   0.6400  0.3969  0.9801  11.00000  0.05    0.33
Q14   1   0.5540  0.6620  0.9411  11.00000  0.05    0.33
Q15   1   0.8919  0.0758  1.2413  11.00000  0.05    0.33
Q16   1   1.0026  0.0576  1.2610  11.00000  0.05    0.33
Q17   1   0.5386  0.6184  0.9572  11.00000  0.05    0.32
Q18   1   0.8481  0.0551  1.2386  11.00000  0.05    0.32
Q19   1   0.8413  0.1772  1.0966  11.00000  0.05    0.30
Q20   1   0.7998  0.0235  0.9818  11.00000  0.05    0.30
;
