# Supplementary material for: (2E)-1-(4,4′′-Difluoro-5′-meth­oxy-1,1′:3′,1′′-terphenyl-4′-yl)-3-(2-fluoro­phen­yl)prop-2-en-1-one
Source: Acta Crystallogr Sect E Struct Rep Online. 2012 Jun 13;68(Pt 7):o2024. doi: 10.1107/S1600536812024981 (PMC3393293; doi:10.1107/S1600536812024981)
Supplement: Supplementary file 2 [file e-68-o2024-Isup2.hkl]

# 
# h,k,l, Fc-squared, Fo-squared, sigma(Fo-squared) and status flag 
# 
data_I
_shelx_title ' bks58_0m in P2(1)/c (100K)' 
_shelx_refln_list_code          4 
_shelx_F_calc_maximum      244.82 
_exptl_crystal_F_000       920.00 
_reflns_d_resolution_high  0.6584 
 
loop_ 
 _symmetry_equiv_pos_as_xyz 
 'x, y, z' 
 '-x, y+1/2, -z+1/2' 
 '-x, -y, -z' 
 'x, -y-1/2, z-1/2' 
 
_cell_length_a    13.7592 
_cell_length_b     6.7898 
_cell_length_c    22.4361 
_cell_angle_alpha  90.000 
_cell_angle_beta  101.908 
_cell_angle_gamma  90.000 
 
_shelx_F_squared_multiplier     1.000 
 
loop_ 
 _refln_index_h 
 _refln_index_k 
 _refln_index_l 
 _refln_F_squared_calc 
 _refln_F_squared_meas 
 _refln_F_squared_sigma 
 _refln_observed_status 
   2   0   0        5.65        2.75      1.19 o 
   3   0   0     4320.68     4064.00     28.99 o 
   4   0   0      987.29     1061.60     10.03 o 
   5   0   0      261.10      247.13      5.18 o 
   6   0   0        9.54        6.49      2.20 o 
   7   0   0      165.27      132.25      4.88 o 
   8   0   0      960.17     1071.78     13.27 o 
   9   0   0     2158.25     2380.48     22.45 o 
  10   0   0      393.31      390.70     10.80 o 
  11   0   0     1304.06     1417.10     16.85 o 
  12   0   0      199.24      263.38     19.59 o 
  13   0   0        3.89        7.32      7.43 o 
  15   0   0       46.21       54.13     11.53 o 
  16   0   0       95.45       84.92     13.27 o 
  17   0   0      110.11      116.05     15.80 o 
  18   0   0       15.30       28.17     10.82 o 
  19   0   0        0.95        2.87      9.10 o 
  20   0   0      556.43      587.62     29.01 o 
   2   1   0    10879.81    10958.39     78.87 o 
   3   1   0    21796.70    21858.53    155.19 o 
   4   1   0    10006.63    10124.64     61.20 o 
   5   1   0     1650.51     1715.06     11.59 o 
   6   1   0      192.92      198.52      4.86 o 
   7   1   0      646.76      709.78      7.27 o 
   8   1   0      241.53      259.28      4.30 o 
   9   1   0      206.32      203.09      4.23 o 
  10   1   0      513.01      544.73      7.68 o 
  11   1   0      216.02      219.43      8.23 o 
  12   1   0     1217.72     1250.79     19.11 o 
  13   1   0      186.80      192.41      9.71 o 
  14   1   0       59.32       59.08      7.87 o 
  15   1   0       35.45       37.43      6.76 o 
  16   1   0      111.40       98.71     13.35 o 
  17   1   0        8.64        2.26      5.68 o 
  18   1   0       90.57       78.88     12.04 o 
  19   1   0        1.78        1.68     12.74 o 
  20   1   0       58.79       70.27     12.12 o 
   0   2   0    18104.07    18684.79    193.09 o 
   1   2   0     4706.40     4962.42     33.73 o 
   2   2   0     5681.72     5938.29     43.10 o 
   3   2   0     1428.75     1330.20     17.79 o 
   4   2   0      242.61      273.84      6.23 o 
   5   2   0     5788.46     6273.05     39.65 o 
   6   2   0     1239.68     1246.69     10.64 o 
   7   2   0     7548.12     7957.26     53.08 o 
   8   2   0       31.27       24.36      2.45 o 
   9   2   0      114.74      113.96      5.19 o 
  10   2   0      714.48      754.01     14.23 o 
  11   2   0       60.02       64.27      5.95 o 
  12   2   0        4.38        2.12      3.50 o 
  13   2   0        2.63        9.84      5.83 o 
  14   2   0       39.56       48.17      7.01 o 
  15   2   0       18.02        9.11      5.89 o 
  16   2   0      132.71      137.21     19.59 o 
  17   2   0       17.20       17.46      8.47 o 
  18   2   0        1.16       -2.76      6.54 o 
  19   2   0       43.09       40.94      9.80 o 
  20   2   0        2.17       19.74     11.23 o 
   1   3   0       12.47       22.08      3.47 o 
   2   3   0      635.85      684.37     10.40 o 
   3   3   0     1146.36     1262.24     14.89 o 
   4   3   0      652.94      602.55     10.02 o 
   5   3   0     2508.93     2724.00     26.24 o 
   6   3   0      284.13      292.18      6.33 o 
   7   3   0      153.73      175.08      6.53 o 
   8   3   0        3.33       -1.78      2.52 o 
   9   3   0       82.86       80.10      9.41 o 
  10   3   0       33.92       30.24      5.93 o 
  11   3   0      200.04      211.91     12.88 o 
  12   3   0      125.28      134.90     11.01 o 
  13   3   0        8.03       14.73      5.93 o 
  14   3   0        1.16        2.89      5.13 o 
  15   3   0       18.93       13.84      6.16 o 
  16   3   0      208.32      205.94     14.12 o 
  17   3   0        7.57        2.29      9.46 o 
  18   3   0       63.24       44.65     14.36 o 
  19   3   0        1.29       15.11     12.10 o 
   0   4   0      321.78      324.49     14.74 o 
   1   4   0        2.61        3.39      2.21 o 
   2   4   0        2.34        5.04      1.88 o 
   3   4   0     1179.92     1226.41     16.48 o 
   4   4   0       33.60       28.16      3.04 o 
   5   4   0      461.22      520.57     13.40 o 
   6   4   0      127.26      151.14      8.37 o 
   7   4   0     1174.31     1199.16     28.21 o 
   8   4   0      697.99      695.28     22.18 o 
   9   4   0       90.25      114.33     15.52 o 
  10   4   0      367.12      349.24     18.17 o 
  11   4   0       30.02       14.58      6.55 o 
  12   4   0       31.51       18.85      7.56 o 
  13   4   0       12.19       13.67      8.13 o 
  14   4   0        9.77       10.98      6.04 o 
  15   4   0       19.08       39.60      8.69 o 
  16   4   0       11.09        8.64      7.35 o 
  17   4   0        0.04       10.46      7.90 o 
  18   4   0        6.31       -9.88     11.10 o 
   1   5   0      147.38      161.16      9.09 o 
   2   5   0        1.40        7.84      3.07 o 
   3   5   0        8.09       12.26      2.94 o 
   4   5   0      239.62      244.90      7.99 o 
   5   5   0     2473.90     2383.02     34.93 o 
   6   5   0      124.62      141.67     10.24 o 
   7   5   0      626.73      605.94     18.16 o 
   8   5   0       50.68       64.47      9.20 o 
   9   5   0       73.86       74.96     10.40 o 
  10   5   0        3.70        3.53      5.55 o 
  11   5   0       47.85       38.90      8.76 o 
  12   5   0        0.45       -2.99      5.96 o 
  13   5   0      103.44      118.46     19.65 o 
  14   5   0       14.72        2.89      8.67 o 
  15   5   0        1.83       16.06     14.12 o 
  16   5   0        3.84       -0.59      9.03 o 
  17   5   0       21.77       54.34     22.82 o 
   0   6   0        2.24        1.30      4.96 o 
   1   6   0      310.52      311.20     11.78 o 
   2   6   0      596.37      596.29     18.81 o 
   3   6   0      400.20      395.49     17.76 o 
   4   6   0       13.51        7.11      4.08 o 
   5   6   0       76.74       88.35      8.79 o 
   6   6   0       46.43       46.45      9.49 o 
   7   6   0      104.46      103.74      9.81 o 
   8   6   0       61.51       66.22      9.93 o 
   9   6   0        0.60        4.01      5.03 o 
  10   6   0       69.14       63.59     10.43 o 
  11   6   0       73.15       70.59     12.78 o 
  12   6   0       19.92       22.75      8.30 o 
  13   6   0      115.08      120.70     15.25 o 
  14   6   0       84.89       83.82     15.59 o 
  15   6   0       74.57       79.98     15.69 o 
  16   6   0      152.67      202.91     27.56 o 
   1   7   0      186.63      200.21     11.24 o 
   2   7   0        7.37       12.52      5.24 o 
   3   7   0      367.15      358.76     16.91 o 
   4   7   0       51.51       43.94      8.52 o 
   5   7   0       18.70       19.26      6.63 o 
   6   7   0       68.06       74.36      9.35 o 
   7   7   0       86.63       80.40     12.44 o 
   8   7   0      127.36       77.90     15.40 o 
   9   7   0       34.80       51.14     24.10 o 
  10   7   0        0.90        5.93      9.13 o 
  11   7   0        0.05       -2.38      9.45 o 
  12   7   0       69.87       54.02     13.50 o 
  13   7   0        9.59        6.27      9.98 o 
  14   7   0      229.06      253.53     25.49 o 
  15   7   0        2.55       59.01     28.54 o 
   0   8   0       11.85       14.10      6.65 o 
   1   8   0     1153.25     1234.92     24.92 o 
   2   8   0      453.82      491.02     24.92 o 
   3   8   0       47.56       51.26      9.19 o 
   4   8   0        0.20        3.16      8.61 o 
   5   8   0        1.01       -2.54      7.54 o 
   6   8   0        8.72       17.55     10.81 o 
   7   8   0        6.27       -0.63      8.36 o 
   8   8   0        0.12        9.71     14.18 o 
   9   8   0       63.62       67.18     14.54 o 
  10   8   0       43.63       41.93     18.62 o 
  11   8   0        1.16       13.90     12.08 o 
  12   8   0       27.35       28.96     16.18 o 
   1   9   0      202.74      232.43     19.77 o 
   2   9   0       49.72       40.67      9.91 o 
   3   9   0      262.84      322.39     24.86 o 
   4   9   0       47.39       47.40     13.34 o 
   5   9   0      185.82      186.45     20.41 o 
   6   9   0      329.32      394.89     29.46 o 
   7   9   0       31.07       23.72     11.41 o 
   8   9   0       49.66       46.67     13.54 o 
   9   9   0       35.23       53.34     14.44 o 
   3  10   0        0.62        0.92     15.56 o 
   4  10   0       31.54       38.07     10.50 o 
 -20   1   1       18.16       29.07      9.73 o 
 -19   1   1       77.50       62.76     13.94 o 
 -18   1   1      105.39       97.10     11.38 o 
 -17   1   1      119.22      111.64     17.80 o 
 -16   1   1       11.37       13.67      5.76 o 
 -15   1   1       63.72       73.61      9.17 o 
 -14   1   1      227.92      232.83     13.37 o 
 -13   1   1      769.11      759.82     17.14 o 
 -12   1   1      122.24      118.31      8.76 o 
 -11   1   1        5.51       -2.34      3.19 o 
 -10   1   1      327.13      305.63      6.19 o 
  -9   1   1      202.77      225.59      5.21 o 
  -8   1   1     2729.47     2954.91     17.82 o 
  -7   1   1     5094.24     5237.08     25.92 o 
  -6   1   1      111.86      137.73      3.47 o 
  -5   1   1      510.26      463.77      5.40 o 
  -4   1   1     8435.73     8224.99     40.89 o 
  -3   1   1    38913.32    38679.11    195.76 o 
  -2   1   1     1871.31     1856.51     13.08 o 
   0   1   1     1607.10     1610.36     27.98 o 
   1   1   1     2722.21     2748.43     47.21 o 
   2   1   1      592.65      612.69      8.97 o 
   3   1   1      136.23      143.39      2.95 o 
   4   1   1    22071.27    22261.63     98.42 o 
   5   1   1     3000.40     3167.55     17.89 o 
   6   1   1      909.44     1016.12      8.27 o 
   7   1   1     3288.81     3449.34     18.32 o 
   8   1   1     1232.03     1346.14     10.34 o 
   9   1   1      132.71      138.20      3.81 o 
  10   1   1      125.71      141.21      5.01 o 
  11   1   1        0.67        1.77      2.79 o 
  12   1   1        0.83        1.54      3.50 o 
  13   1   1      145.81      197.64     10.38 o 
  14   1   1      747.24      729.84     18.88 o 
  15   1   1       14.64        9.07      4.88 o 
  16   1   1        0.02        1.34      6.58 o 
  17   1   1       23.59       41.33      7.56 o 
  18   1   1       31.57       18.26      9.93 o 
  19   1   1       57.07       49.04     11.32 o 
  20   1   1       64.39       68.03     22.09 o 
 -20   2   1        0.05       17.08     10.95 o 
 -19   2   1       51.80       49.60      9.83 o 
 -18   2   1       28.52       47.31     10.10 o 
 -17   2   1       28.47       29.28      9.95 o 
 -16   2   1       20.13       16.36      7.41 o 
 -15   2   1      146.25      151.26     12.74 o 
 -14   2   1       48.05       46.85      7.72 o 
 -13   2   1      635.67      669.34     19.60 o 
 -12   2   1        0.00       -3.12      3.12 o 
 -11   2   1      251.18      269.83     10.24 o 
 -10   2   1       83.56       72.66      5.12 o 
  -9   2   1      629.38      629.13      9.90 o 
  -8   2   1       43.43       34.05      2.66 o 
  -7   2   1     2076.46     2139.54     17.32 o 
  -6   2   1     1302.96     1345.39     12.21 o 
  -5   2   1      243.42      250.12      6.06 o 
  -4   2   1       40.52       61.00      3.68 o 
  -3   2   1      400.08      376.05     10.88 o 
  -2   2   1     1711.67     1710.96     17.31 o 
  -1   2   1     5159.84     5509.93     40.93 o 
   0   2   1    12322.43    12694.78     92.23 o 
   1   2   1     3986.40     4252.29     32.57 o 
   2   2   1       67.02       76.22      4.02 o 
   3   2   1      518.90      551.64      7.53 o 
   4   2   1      105.11      120.26      4.87 o 
   5   2   1     2379.09     2623.90     20.62 o 
   6   2   1      372.38      414.51      5.89 o 
   7   2   1      841.16      843.67     10.12 o 
   8   2   1      297.34      367.87      6.48 o 
   9   2   1        0.14       -2.01      2.32 o 
  10   2   1      412.96      357.50     11.80 o 
  11   2   1        0.44        1.06      3.27 o 
  12   2   1       49.14       42.27      5.21 o 
  13   2   1      225.22      217.78     12.34 o 
  14   2   1       44.13       42.88      6.68 o 
  15   2   1       83.96       90.64     11.63 o 
  16   2   1       42.10       52.69     10.18 o 
  17   2   1       94.92       81.66     13.20 o 
  18   2   1       20.04       27.34      9.70 o 
  19   2   1       51.71       37.58     12.24 o 
 -19   3   1        6.92        8.48     11.63 o 
 -18   3   1        0.00        2.29      7.24 o 
 -17   3   1        0.21       14.94      8.36 o 
 -16   3   1       19.78       25.00      7.88 o 
 -15   3   1       32.95       17.07      6.76 o 
 -14   3   1      292.94      313.31     16.53 o 
 -13   3   1        2.41       -4.27      4.27 o 
 -12   3   1      204.43      237.08     14.15 o 
 -11   3   1      558.03      552.56     16.93 o 
 -10   3   1      332.00      357.30     13.66 o 
  -9   3   1      113.82      103.58      6.62 o 
  -8   3   1       56.76       60.34      5.51 o 
  -7   3   1     2151.60     2282.76     21.35 o 
  -6   3   1       41.75       48.00      3.73 o 
  -5   3   1      134.29      143.39      6.54 o 
  -4   3   1      564.04      517.44     11.35 o 
  -3   3   1       99.07      100.49      4.93 o 
  -2   3   1      768.74      719.59     10.72 o 
  -1   3   1     1689.50     1688.33     19.11 o 
   0   3   1        0.09       -2.36      2.36 o 
   1   3   1        0.04        0.58      1.68 o 
   2   3   1       56.39       51.61      3.55 o 
   3   3   1     1080.75     1255.80     14.78 o 
   4   3   1     1978.02     2027.76     20.15 o 
   5   3   1      308.72      389.89      8.59 o 
   6   3   1     1745.76     1724.92     16.86 o 
   7   3   1       17.20       14.67      3.47 o 
   8   3   1      511.94      526.01     12.49 o 
   9   3   1      223.87      206.33     11.86 o 
  10   3   1        1.21       -2.65      3.49 o 
  11   3   1       69.40       78.29      8.81 o 
  12   3   1       55.58       43.09      7.94 o 
  13   3   1      402.60      358.54     14.24 o 
  14   3   1      203.04      206.60     13.21 o 
  15   3   1        0.48       11.14      5.80 o 
  16   3   1       29.85       31.05      9.52 o 
  17   3   1       23.81       27.58     16.61 o 
  18   3   1        0.71       -4.46      9.89 o 
  19   3   1       29.81       34.27     12.74 o 
 -18   4   1       30.92       50.76     15.11 o 
 -17   4   1       15.68       19.81     10.28 o 
 -16   4   1       24.99       23.32      8.12 o 
 -15   4   1       12.11       21.04      7.72 o 
 -14   4   1        0.72       -1.68      5.14 o 
 -13   4   1       94.48       96.91     12.60 o 
 -12   4   1        0.47       -6.13      6.42 o 
 -11   4   1       28.52       15.84      6.98 o 
 -10   4   1      188.03      155.40     14.09 o 
  -9   4   1        4.03        7.56      5.39 o 
  -8   4   1      354.31      358.80     16.57 o 
  -7   4   1      808.99      775.39     22.67 o 
  -6   4   1       19.20       25.87      5.07 o 
  -5   4   1       99.68       86.44      3.58 o 
  -4   4   1       86.51       75.82      4.61 o 
  -3   4   1       89.61       83.42      4.76 o 
  -2   4   1     2120.89     2367.21     24.95 o 
  -1   4   1     2978.08     3292.03     34.18 o 
   0   4   1     3948.39     4129.63     44.66 o 
   1   4   1     3859.20     4468.82     40.88 o 
   2   4   1     1631.74     1659.06     19.58 o 
   3   4   1      189.00      219.94      6.92 o 
   4   4   1      226.47      224.91      7.76 o 
   5   4   1       20.38       15.90      2.64 o 
   6   4   1       18.31        6.48      3.69 o 
   7   4   1      733.48      827.29     23.21 o 
   8   4   1      174.52      156.42     19.10 o 
   9   4   1      965.03      938.93     26.40 o 
  10   4   1      105.89      153.38     13.71 o 
  11   4   1       56.13       69.82     10.95 o 
  12   4   1        0.43        0.49      8.04 o 
  13   4   1      156.42      178.61     25.95 o 
  14   4   1        5.86        9.57      6.70 o 
  15   4   1       49.40       47.81      9.33 o 
  16   4   1        2.64        5.56      7.45 o 
  17   4   1       27.86       41.12     12.18 o 
  18   4   1       15.79        7.90     11.50 o 
 -17   5   1        0.23       35.04     20.13 o 
 -16   5   1       18.62        6.78      9.67 o 
 -15   5   1       10.69       10.59     11.17 o 
 -14   5   1        0.33        4.81      9.60 o 
 -13   5   1       55.52       92.57     14.60 o 
 -12   5   1       44.49       46.83     10.05 o 
 -11   5   1        0.48        5.89      6.53 o 
 -10   5   1       30.09       25.57      8.03 o 
  -9   5   1       19.50       22.55      7.68 o 
  -8   5   1      249.61      255.39     14.34 o 
  -7   5   1     1826.84     1692.02     33.74 o 
  -6   5   1      432.71      443.56     14.87 o 
  -5   5   1      298.35      298.66     12.12 o 
  -4   5   1      449.86      413.13      9.61 o 
  -3   5   1      325.17      303.24      8.44 o 
  -2   5   1      661.81      690.89     15.41 o 
  -1   5   1       87.06       99.03      7.37 o 
   0   5   1       26.65       33.90      5.01 o 
   1   5   1     1104.28     1091.31     19.38 o 
   2   5   1      493.43      512.91     12.32 o 
   3   5   1     1202.44     1101.53     17.29 o 
   4   5   1     2226.22     2232.41     29.06 o 
   5   5   1     1066.60     1114.23     23.11 o 
   6   5   1      116.96      120.17      9.56 o 
   7   5   1      127.99      115.33      9.65 o 
   8   5   1        2.83       10.67      4.54 o 
   9   5   1      694.45      687.04     33.48 o 
  10   5   1      200.30      217.95     22.45 o 
  11   5   1       86.56      102.25     32.86 o 
  12   5   1      161.42      180.60     22.62 o 
  13   5   1      120.83      122.75     16.39 o 
  14   5   1       22.06       18.68      9.91 o 
  15   5   1        4.02       14.14      9.58 o 
  16   5   1       82.54       98.77     16.81 o 
  17   5   1       46.74       86.69     27.44 o 
 -16   6   1       25.64       29.04     12.71 o 
 -15   6   1      132.28      175.54     21.38 o 
 -14   6   1        7.82       17.59     12.44 o 
 -13   6   1        1.89        7.15      7.23 o 
 -12   6   1        0.38        0.32      6.21 o 
 -11   6   1        1.18       -3.86      5.51 o 
 -10   6   1        6.96        5.27      5.07 o 
  -9   6   1       17.75       31.18      7.87 o 
  -8   6   1       29.08       38.77      7.25 o 
  -7   6   1       36.98       42.73      7.50 o 
  -6   6   1      140.20      156.31     20.13 o 
  -5   6   1      436.00      434.93     16.79 o 
  -4   6   1       64.41       60.81     10.67 o 
  -3   6   1     1816.10     1816.68     25.45 o 
  -2   6   1      148.91      158.94      9.30 o 
  -1   6   1      347.60      371.04     12.81 o 
   0   6   1      961.89     1033.65     23.34 o 
   1   6   1     2304.97     2387.91     40.04 o 
   2   6   1        4.35        0.21      3.31 o 
   3   6   1        3.90        7.55      4.41 o 
   4   6   1       96.70      103.52      8.27 o 
   5   6   1        0.76        4.25      4.36 o 
   6   6   1       88.65       81.17      8.82 o 
   7   6   1       19.15       14.69      5.16 o 
   8   6   1        3.75        0.53      5.53 o 
   9   6   1       10.82       13.56      6.26 o 
  10   6   1        4.95        7.39      5.89 o 
  11   6   1       54.21       44.39      9.76 o 
  12   6   1       29.36       16.78     13.66 o 
  13   6   1        0.43        3.64      6.89 o 
  14   6   1      101.38      109.08     13.83 o 
  15   6   1      155.48      152.27     26.09 o 
  16   6   1       65.41      104.28     18.23 o 
 -15   7   1        0.20       17.18     10.79 o 
 -14   7   1        0.02       18.68     10.99 o 
 -13   7   1       12.72       10.63     12.29 o 
 -12   7   1       56.25       81.80     27.74 o 
 -11   7   1        7.01        6.98      9.52 o 
 -10   7   1        1.05        2.59      8.58 o 
  -9   7   1        0.05       -3.82      9.86 o 
  -8   7   1      214.53      251.07     20.09 o 
  -7   7   1       48.72       48.05     13.83 o 
  -6   7   1      695.65      676.81     26.18 o 
  -5   7   1      323.78      338.75     21.98 o 
  -4   7   1      549.28      575.81     30.09 o 
  -3   7   1      110.00      105.82     10.69 o 
  -2   7   1      176.06      177.15     14.95 o 
  -1   7   1      373.77      414.25     13.29 o 
   0   7   1      489.74      453.20     13.04 o 
   1   7   1      626.86      658.82     16.66 o 
   2   7   1      207.45      218.47     14.50 o 
   3   7   1        0.02       -3.46      4.55 o 
   4   7   1       53.41       64.56      8.77 o 
   5   7   1       32.01       35.56     11.83 o 
   6   7   1      164.11      167.11     15.56 o 
   7   7   1      144.54      126.85     14.07 o 
   8   7   1        8.56        2.91      5.85 o 
   9   7   1       10.52       25.47      8.95 o 
  10   7   1        0.00        0.45      6.33 o 
  11   7   1      163.77      157.25     20.00 o 
  12   7   1       66.63       85.08     15.72 o 
  13   7   1       34.22       40.87     13.02 o 
  14   7   1       67.44       59.38     15.33 o 
 -12   8   1       47.89       76.79     20.90 o 
 -11   8   1        1.06        1.20     10.15 o 
 -10   8   1       31.10       11.03     15.30 o 
  -9   8   1       11.48        1.24     10.90 o 
  -8   8   1       62.32       69.79     18.33 o 
  -7   8   1        2.24       -7.67      8.46 o 
  -6   8   1      491.06      514.82     55.11 o 
  -5   8   1       29.99       23.01      9.12 o 
  -4   8   1       97.18       84.27     11.03 o 
  -3   8   1      142.96      155.85     21.58 o 
  -2   8   1      115.01      111.43     11.81 o 
  -1   8   1        7.42        8.08      5.30 o 
   0   8   1       13.75       23.96      4.90 o 
   1   8   1      105.00       86.81      9.01 o 
   2   8   1      474.04      473.67     17.25 o 
   3   8   1      423.00      426.17     22.58 o 
   4   8   1       61.80       77.37     13.38 o 
   5   8   1        2.77        5.52      8.00 o 
   6   8   1      188.33      232.14     21.47 o 
   7   8   1       19.04        9.73      9.03 o 
   8   8   1        7.08        6.70      9.63 o 
   9   8   1       31.31       33.98     11.61 o 
  10   8   1       15.48       13.64     10.04 o 
  11   8   1       21.15       26.46     12.03 o 
  12   8   1       23.35       23.98     12.77 o 
 -10   9   1       20.08       39.62     12.75 o 
  -9   9   1       54.75       18.56     11.55 o 
  -8   9   1       13.19       29.04     11.47 o 
  -7   9   1      187.62      211.31     28.05 o 
  -6   9   1       33.78       43.70     12.13 o 
  -5   9   1       43.13       60.15     20.24 o 
  -4   9   1       86.02      101.40     24.35 o 
  -3   9   1      118.34      147.88     15.31 o 
  -2   9   1      144.44      160.47     13.74 o 
  -1   9   1       17.10       19.27      7.94 o 
   0   9   1       41.35       30.58     13.22 o 
   1   9   1       32.41       20.64     11.49 o 
   2   9   1       33.48       16.74      8.46 o 
   3   9   1        1.35       11.22      7.76 o 
   4   9   1        0.20        1.52      9.53 o 
   5   9   1       14.26       12.14      9.70 o 
   6   9   1      818.04      822.17     36.58 o 
   7   9   1        2.04        4.73     13.90 o 
   8   9   1       18.98       23.14     12.00 o 
   9   9   1        1.39        3.44      9.53 o 
  -5  10   1       55.32       92.69     27.19 o 
  -4  10   1       15.07       51.53     12.23 o 
   2  10   1       95.33      128.95     21.63 o 
   3  10   1      133.31      156.81     23.84 o 
   4  10   1      279.75      300.05     22.29 o 
 -20   0   2      184.62      211.21     22.24 o 
 -19   0   2      102.97       71.73     14.16 o 
 -18   0   2      187.83      190.91     44.76 o 
 -17   0   2      246.62      218.39     20.15 o 
 -16   0   2      234.43      210.85     19.45 o 
 -15   0   2      133.24      142.16     15.56 o 
 -14   0   2       82.42       67.85     11.19 o 
 -13   0   2        0.03       -4.63      5.80 o 
 -12   0   2     1056.59     1023.90     29.90 o 
 -11   0   2       40.93       42.27      4.17 o 
 -10   0   2       16.60       12.55      2.94 o 
  -9   0   2        5.84        3.71      2.35 o 
  -8   0   2        7.69       -0.81      1.91 o 
  -7   0   2     3196.93     3030.78     25.90 o 
  -6   0   2     1762.86     1743.10     15.71 o 
  -5   0   2       35.87       28.48      2.40 o 
  -4   0   2     1657.58     1600.82     13.05 o 
  -3   0   2    46278.38    45439.61    619.72 o 
  -2   0   2     7611.37     7861.03     64.69 o 
  -1   0   2       94.48      120.22      3.66 o 
   0   0   2     1278.79      715.27     12.47 o 
   1   0   2     1288.16     1365.83     19.72 o 
   2   0   2      458.37      482.19      6.99 o 
   3   0   2     4064.98     4075.93     29.71 o 
   4   0   2     4613.96     4679.92     27.71 o 
   5   0   2     8053.78     8313.06     52.18 o 
   6   0   2      494.97      558.45      7.92 o 
   7   0   2       78.38      106.31      4.70 o 
   8   0   2      365.66      340.67      7.11 o 
   9   0   2        0.77       -0.86      3.10 o 
  10   0   2      711.37      798.36     11.99 o 
  11   0   2      455.47      395.97      9.69 o 
  12   0   2      805.05      754.31     25.70 o 
  13   0   2      863.35      912.27     45.75 o 
  14   0   2      194.38      228.76     19.96 o 
  15   0   2       20.53       34.60      9.56 o 
  16   0   2      483.60      462.32     23.85 o 
  17   0   2        0.10       -5.44      7.35 o 
  18   0   2      549.31      641.60     42.50 o 
  19   0   2      433.50      458.17     27.06 o 
  20   0   2        2.97       23.86     10.61 o 
 -20   1   2       12.67       21.98      8.94 o 
 -19   1   2        0.77        5.50      7.27 o 
 -18   1   2        0.12       -4.39      6.28 o 
 -17   1   2       62.76       68.27      8.79 o 
 -16   1   2      248.81      252.61     13.96 o 
 -15   1   2      144.29      156.10     11.30 o 
 -14   1   2        1.23        1.89      4.82 o 
 -13   1   2        8.32       11.96      4.61 o 
 -12   1   2      291.24      304.87      9.57 o 
 -11   1   2      259.75      261.56      7.42 o 
 -10   1   2       62.08       67.64      3.66 o 
  -9   1   2       34.87       36.30      2.53 o 
  -8   1   2      295.57      299.44      5.07 o 
  -7   1   2       15.76       20.36      1.88 o 
  -6   1   2     8792.10     9034.64     45.47 o 
  -5   1   2     3723.55     3663.95     19.86 o 
  -4   1   2      995.76     1001.73      9.58 o 
  -3   1   2    11335.92    11323.07     63.72 o 
  -2   1   2      482.99      455.29      5.10 o 
  -1   1   2     2505.64     2481.18     43.66 o 
   0   1   2       53.44       66.36      5.30 o 
   1   1   2     1068.36     1097.98     14.46 o 
   2   1   2     8291.26     8409.65     49.41 o 
   3   1   2      909.93      897.01      8.19 o 
   4   1   2      111.84      120.60      2.92 o 
   5   1   2     1821.57     1938.14     12.82 o 
   6   1   2      799.66      904.16      8.18 o 
   7   1   2        0.72        1.45      1.25 o 
   8   1   2       39.14       42.13      2.42 o 
   9   1   2       27.28       35.75      2.45 o 
  10   1   2      221.06      233.95      6.30 o 
  11   1   2      113.09      119.18      6.32 o 
  12   1   2      192.08      203.39     10.44 o 
  13   1   2      463.38      494.17     12.88 o 
  14   1   2      249.87      235.80     14.99 o 
  15   1   2        0.04        8.76      6.36 o 
  16   1   2       16.88       27.98      6.74 o 
  17   1   2       95.43       92.60     10.97 o 
  18   1   2       21.00       16.94      9.32 o 
  19   1   2       58.41       41.84      9.87 o 
  20   1   2       49.16       42.58     13.33 o 
 -20   2   2       30.87       38.20      9.74 o 
 -19   2   2       60.53       74.85     12.86 o 
 -18   2   2       41.12       25.18      8.76 o 
 -17   2   2      102.71       73.73     14.35 o 
 -16   2   2        3.35       12.44      6.80 o 
 -15   2   2      160.00      164.96     13.28 o 
 -14   2   2      269.75      309.00     16.84 o 
 -13   2   2        7.52       16.07      6.35 o 
 -12   2   2       29.64       23.70      4.54 o 
 -11   2   2      600.48      610.92     12.04 o 
 -10   2   2      769.66      792.06     13.00 o 
  -9   2   2      408.34      412.99      8.49 o 
  -8   2   2     1202.31     1165.73     11.46 o 
  -7   2   2      198.81      179.61      4.74 o 
  -6   2   2      289.48      361.80      9.62 o 
  -5   2   2     1497.23     1696.75     16.78 o 
  -4   2   2     2203.07     2308.23     19.92 o 
  -3   2   2     5379.73     5415.22     55.69 o 
  -2   2   2     2826.66     3003.06     21.37 o 
  -1   2   2     2442.69     2513.99     18.71 o 
   0   2   2    16684.18    16931.85    148.16 o 
   1   2   2      320.12      366.84      6.30 o 
   2   2   2       97.22      126.77      4.42 o 
   3   2   2        0.37        2.57      1.65 o 
   4   2   2      184.46      244.58      5.35 o 
   5   2   2     1787.50     2122.95     18.11 o 
   6   2   2      999.52     1027.07     10.55 o 
   7   2   2       46.52       36.04      2.79 o 
   8   2   2       37.68       38.50      3.20 o 
   9   2   2       27.36       20.80      3.33 o 
  10   2   2     1251.60     1309.27     17.33 o 
  11   2   2      308.38      274.96      9.70 o 
  12   2   2       83.21       84.86      6.50 o 
  13   2   2       96.52       97.45      8.91 o 
  14   2   2       19.25       16.42      5.85 o 
  15   2   2       14.74        8.54      6.49 o 
  16   2   2      186.02      171.60     15.69 o 
  17   2   2       90.45       87.72     12.53 o 
  18   2   2      262.27      309.14     25.94 o 
  19   2   2        8.35       10.79     15.52 o 
 -19   3   2       11.51        6.32     10.96 o 
 -18   3   2       64.95       81.16     12.75 o 
 -17   3   2      165.41      156.01     16.40 o 
 -16   3   2        3.35        4.67      6.53 o 
 -15   3   2        6.45       18.12      6.69 o 
 -14   3   2       10.40       19.25      6.48 o 
 -13   3   2       86.89      101.57     10.33 o 
 -12   3   2        6.82        3.93      5.05 o 
 -11   3   2       13.46       17.03      5.52 o 
 -10   3   2       71.48       68.51      7.98 o 
  -9   3   2       31.04       25.16      4.07 o 
  -8   3   2     1227.67     1355.89     20.49 o 
  -7   3   2      880.92      890.72     12.28 o 
  -6   3   2     2748.60     2948.79     27.59 o 
  -5   3   2      833.21      912.76     11.18 o 
  -4   3   2       46.54       70.17      6.34 o 
  -3   3   2      357.40      362.68      6.95 o 
  -2   3   2     2111.17     2305.72     19.91 o 
  -1   3   2     1788.34     1779.89     22.48 o 
   0   3   2      279.52      324.66      8.96 o 
   1   3   2       22.45       36.06      3.29 o 
   2   3   2     4397.45     5054.56     37.68 o 
   3   3   2     1676.74     1825.16     18.62 o 
   4   3   2      603.62      656.95     10.05 o 
   5   3   2     1680.11     1853.07     18.23 o 
   6   3   2      591.32      666.42      9.87 o 
   7   3   2      892.51      933.20     15.84 o 
   8   3   2       32.62       25.78      4.22 o 
   9   3   2        4.30        0.89      3.73 o 
  10   3   2        9.21       10.32      6.08 o 
  11   3   2       51.71       49.50      7.39 o 
  12   3   2      129.86      124.24      9.63 o 
  13   3   2      593.58      553.06     16.88 o 
  14   3   2      205.54      162.18     11.91 o 
  15   3   2       67.57       68.52     10.04 o 
  16   3   2       20.27       15.47      8.21 o 
  17   3   2      113.62      109.81     18.32 o 
  18   3   2        2.50       -0.59      9.99 o 
  19   3   2       67.69       73.60     15.82 o 
 -19   4   2        0.16       12.13     11.59 o 
 -18   4   2        8.24       28.06     13.60 o 
 -17   4   2        6.23       16.97      8.51 o 
 -16   4   2        6.94       23.61      8.12 o 
 -15   4   2        4.03        1.47      5.72 o 
 -14   4   2       55.30       66.48     11.36 o 
 -13   4   2       14.01       16.09      7.33 o 
 -12   4   2       18.15       22.24      7.78 o 
 -11   4   2      639.85      589.08     22.91 o 
 -10   4   2     4397.41     4251.58     63.99 o 
  -9   4   2      129.32      127.74     12.45 o 
  -8   4   2     1435.01     1453.09     32.48 o 
  -7   4   2       29.64        6.73      7.28 o 
  -6   4   2      972.22      994.88     14.74 o 
  -5   4   2      900.12      952.22     12.19 o 
  -4   4   2      139.26      166.11      7.47 o 
  -3   4   2      253.33      264.25      6.95 o 
  -2   4   2      187.32      197.69      6.19 o 
  -1   4   2      263.99      289.90     11.91 o 
   0   4   2     1622.26     1586.34     24.22 o 
   1   4   2      763.83      781.76     12.85 o 
   2   4   2       69.46       53.15      4.53 o 
   3   4   2        2.36        4.63      1.93 o 
   4   4   2      329.53      368.14     11.34 o 
   5   4   2      177.79      184.05      6.29 o 
   6   4   2      789.77      740.16     21.12 o 
   7   4   2      257.21      263.46     14.92 o 
   8   4   2       74.87      100.61     10.63 o 
   9   4   2       33.31       47.56      7.70 o 
  10   4   2      502.94      447.02     18.54 o 
  11   4   2      460.00      456.69     19.72 o 
  12   4   2        0.90        7.88      5.19 o 
  13   4   2      220.50      221.23     25.98 o 
  14   4   2       10.81        9.22      7.16 o 
  15   4   2      149.57      145.09     13.91 o 
  16   4   2        3.48       21.50      8.96 o 
  17   4   2       25.89       39.71     10.87 o 
  18   4   2      207.05      233.40     25.20 o 
 -18   5   2        9.98       29.43     15.27 o 
 -17   5   2       44.81       54.83     30.46 o 
 -16   5   2       71.93       69.62     51.19 o 
 -15   5   2       69.97       55.51     15.47 o 
 -14   5   2       40.36       53.52     10.96 o 
 -13   5   2      379.60      387.28     30.58 o 
 -12   5   2      306.94      272.18     20.37 o 
 -11   5   2        0.25       -0.95      6.93 o 
 -10   5   2       21.73       49.85      9.53 o 
  -9   5   2       34.28       21.91      7.51 o 
  -8   5   2      387.08      384.35     15.12 o 
  -7   5   2        0.71        4.57      4.15 o 
  -6   5   2       65.64       47.44      6.36 o 
  -5   5   2     1514.40     1565.94     27.22 o 
  -4   5   2     1089.00     1070.69     15.58 o 
  -3   5   2     1554.08     1564.05     19.36 o 
  -2   5   2      190.98      239.53      9.12 o 
  -1   5   2      875.74      884.62     16.19 o 
   0   5   2      273.07      270.87     10.84 o 
   1   5   2       63.70       70.21      6.21 o 
   2   5   2     1970.84     1924.50     23.65 o 
   3   5   2        6.89        3.76      2.50 o 
   4   5   2       69.83       65.63      6.18 o 
   5   5   2      253.84      280.70     12.28 o 
   6   5   2      144.35      184.33     11.63 o 
   7   5   2       94.30      141.56     10.75 o 
   8   5   2      856.22      836.25     21.44 o 
   9   5   2      529.73      559.81     21.56 o 
  10   5   2      113.93      102.27     16.03 o 
  11   5   2        1.18       -5.87      5.87 o 
  12   5   2      195.29      205.38     20.04 o 
  13   5   2      224.18      264.82     29.89 o 
  14   5   2      143.67      137.28     17.83 o 
  15   5   2      486.09      551.68     33.95 o 
  16   5   2        1.00        8.35      9.84 o 
  17   5   2       66.33      137.85     33.22 o 
 -16   6   2       31.37       35.47     13.17 o 
 -15   6   2      258.08      300.25     33.29 o 
 -14   6   2       38.85       37.22     14.54 o 
 -13   6   2       69.09       87.55     18.43 o 
 -12   6   2       86.46      111.35     15.73 o 
 -11   6   2       62.16       68.82      9.65 o 
 -10   6   2        7.59        2.54      5.35 o 
  -9   6   2        0.28        1.76      4.80 o 
  -8   6   2       35.65       23.68      8.97 o 
  -7   6   2       26.71       30.46      6.72 o 
  -6   6   2       21.72       17.80      5.46 o 
  -5   6   2       29.50       31.88      6.01 o 
  -4   6   2      107.22      122.28      8.68 o 
  -3   6   2     2945.14     2887.40     33.60 o 
  -2   6   2     1636.53     1711.12     25.02 o 
  -1   6   2     6426.02     6644.43     58.40 o 
   0   6   2     1379.06     1389.02     24.77 o 
   1   6   2      902.20      944.78     19.76 o 
   2   6   2      205.15      227.83     11.29 o 
   3   6   2       78.52       77.04      7.19 o 
   4   6   2       31.03       41.71      5.90 o 
   5   6   2       68.30       82.97     13.90 o 
   6   6   2       15.00       22.34      5.76 o 
   7   6   2      186.20      166.04     14.76 o 
   8   6   2      131.83      124.21     13.35 o 
   9   6   2       54.76       46.52      9.32 o 
  10   6   2       25.88       30.29      7.58 o 
  11   6   2        5.19        2.65      6.08 o 
  12   6   2        7.32        6.01      7.25 o 
  13   6   2      364.97      366.38     22.62 o 
  14   6   2        4.74        3.33      6.92 o 
  15   6   2        0.50        5.23     10.38 o 
  16   6   2        1.18       24.39     13.50 o 
 -15   7   2      173.46      211.75     24.39 o 
 -14   7   2        5.53       12.51     12.19 o 
 -13   7   2       13.06       -1.36      9.74 o 
 -12   7   2      135.10      139.50     29.44 o 
 -11   7   2       47.69       53.94     15.30 o 
 -10   7   2        2.25       -2.28      7.87 o 
  -9   7   2      127.21      139.98     15.93 o 
  -8   7   2       80.91       59.76     17.59 o 
  -7   7   2      444.39      460.86     23.50 o 
  -6   7   2       50.44       58.29     11.00 o 
  -5   7   2      137.55      152.78     15.05 o 
  -4   7   2       71.48       71.30     14.03 o 
  -3   7   2      167.98      195.93     13.98 o 
  -2   7   2      469.47      496.90     16.08 o 
  -1   7   2       11.14       15.66      4.55 o 
   0   7   2      509.04      514.36     13.87 o 
   1   7   2      107.16      109.03      8.68 o 
   2   7   2      340.62      366.16     14.51 o 
   3   7   2      178.06      190.28     12.42 o 
   4   7   2      337.32      322.94     18.40 o 
   5   7   2       38.22       48.56      8.71 o 
   6   7   2       10.78       10.94      6.10 o 
   7   7   2        8.75        3.55      5.83 o 
   8   7   2      140.41      150.33     18.46 o 
   9   7   2      113.15      135.41     13.96 o 
  10   7   2        9.45       10.74      6.96 o 
  11   7   2      257.12      258.79     25.19 o 
  12   7   2      157.98      177.12     41.38 o 
  13   7   2      210.87      259.45     31.18 o 
  14   7   2        9.82       18.63     14.48 o 
 -13   8   2       42.20       51.09     14.40 o 
 -12   8   2       50.07       28.14     15.29 o 
 -11   8   2       56.41       41.41     15.50 o 
 -10   8   2       30.91       11.60     11.88 o 
  -9   8   2       20.00       15.57     11.66 o 
  -8   8   2      980.24     1007.17     71.25 o 
  -7   8   2      241.57      201.32     25.24 o 
  -6   8   2        1.11       13.91      8.87 o 
  -5   8   2        3.24       15.85      8.41 o 
  -4   8   2       41.53       40.55      8.65 o 
  -3   8   2       20.95       18.49      8.56 o 
  -2   8   2       75.76       81.95     10.61 o 
  -1   8   2      328.22      341.21     17.22 o 
   0   8   2      766.00      753.54     25.31 o 
   1   8   2      142.41      129.65     16.82 o 
   2   8   2       11.26       11.39      7.93 o 
   3   8   2      352.50      418.00     26.92 o 
   4   8   2       64.40       45.54     11.23 o 
   5   8   2      124.03      145.67     17.37 o 
   6   8   2      235.24      220.49     21.12 o 
   7   8   2       70.36       27.85     10.73 o 
   8   8   2       36.33       30.40     11.45 o 
   9   8   2      121.90      106.79     16.84 o 
  10   8   2       73.36       70.45     14.90 o 
  11   8   2        4.93        9.21     10.99 o 
  12   8   2       29.51       20.17     12.66 o 
 -10   9   2        5.07       26.77     13.22 o 
  -9   9   2        7.77        5.51     11.18 o 
  -8   9   2        2.56        8.03     14.01 o 
  -7   9   2        9.20       12.66     17.85 o 
  -6   9   2       69.15       87.87     18.53 o 
  -5   9   2      362.81      398.65     34.90 o 
  -4   9   2       13.61       14.48     10.74 o 
  -3   9   2       33.40       49.12     11.42 o 
  -2   9   2        3.53        8.51      6.91 o 
  -1   9   2       97.31      129.54     19.98 o 
   0   9   2        1.86        4.84     10.23 o 
   1   9   2      109.49       89.51     17.13 o 
   2   9   2      208.47      233.67     24.24 o 
   3   9   2      173.58      195.28     17.69 o 
   4   9   2       30.96       28.46     11.36 o 
   5   9   2      132.16      132.55     17.91 o 
   6   9   2      138.11      115.87     17.35 o 
   7   9   2       44.17       47.88     12.98 o 
   8   9   2       12.17       14.73     10.29 o 
   9   9   2        1.16        4.18     10.98 o 
  -5  10   2        0.05       43.55     14.50 o 
  -4  10   2       48.34       77.69     17.44 o 
   0  10   2       20.04       35.38     21.48 o 
   1  10   2      140.61      170.11     24.05 o 
   2  10   2       63.42       45.14     15.36 o 
   3  10   2       64.86       90.23     16.05 o 
   4  10   2       21.26       23.30     10.47 o 
 -20   1   3        0.07        6.58      7.61 o 
 -19   1   3       47.88       39.00      9.24 o 
 -18   1   3        1.60        2.40      7.53 o 
 -17   1   3        7.51        8.58      5.80 o 
 -16   1   3       84.93       86.22      9.63 o 
 -15   1   3      169.18      189.98     12.20 o 
 -14   1   3        1.52        0.13      4.69 o 
 -13   1   3      460.15      459.27     13.57 o 
 -12   1   3      147.49      143.16      7.44 o 
 -11   1   3       86.03       92.25      5.17 o 
 -10   1   3      100.65      113.87      4.15 o 
  -9   1   3      450.15      429.13      6.35 o 
  -8   1   3     4324.61     4382.99     23.58 o 
  -7   1   3     7004.88     7253.41     33.58 o 
  -6   1   3     2115.68     2076.26     12.76 o 
  -5   1   3      552.77      605.78      6.28 o 
  -4   1   3     2435.09     2280.92     16.97 o 
  -3   1   3     1403.12     1490.67     10.10 o 
  -2   1   3     1073.68     1047.48     10.39 o 
  -1   1   3     2485.63     2520.76     25.14 o 
   0   1   3       20.00       22.01      1.59 o 
   1   1   3     1026.68     1054.17      7.56 o 
   2   1   3      448.95      448.37      6.48 o 
   3   1   3       10.60        3.84      1.19 o 
   4   1   3       18.85       19.60      1.53 o 
   5   1   3      222.10      258.43      4.19 o 
   6   1   3     3029.87     2999.55     17.06 o 
   7   1   3      450.03      425.81      5.59 o 
   8   1   3       12.96       16.64      2.00 o 
   9   1   3     1168.93     1187.88     10.67 o 
  10   1   3      736.58      678.65     10.21 o 
  11   1   3      252.35      236.39      8.38 o 
  12   1   3      216.06      186.35      9.27 o 
  13   1   3      896.37      827.73     17.83 o 
  14   1   3      174.75      166.11     11.05 o 
  15   1   3       45.42       30.46      6.48 o 
  16   1   3       83.51       98.71     11.83 o 
  17   1   3      132.43      140.01     11.44 o 
  18   1   3       22.47       21.68      8.19 o 
  19   1   3        6.23        8.89     10.34 o 
 -20   2   3        8.38       -3.88      6.73 o 
 -19   2   3       13.19       26.56      9.11 o 
 -18   2   3       22.27       21.63      8.42 o 
 -17   2   3      119.69      127.52     14.58 o 
 -16   2   3      158.28      152.30     14.93 o 
 -15   2   3        6.86        3.87      5.55 o 
 -14   2   3        6.11       13.02      5.73 o 
 -13   2   3      182.32      199.61     13.06 o 
 -12   2   3      299.09      311.99     16.02 o 
 -11   2   3       88.50       94.25      5.89 o 
 -10   2   3      912.09      929.78     14.18 o 
  -9   2   3     1918.27     2020.76     18.80 o 
  -8   2   3      752.62      715.38      8.76 o 
  -7   2   3      282.17      330.00      5.91 o 
  -6   2   3      200.30      206.98      6.74 o 
  -5   2   3      826.01      934.14     11.73 o 
  -4   2   3      648.02      738.94     11.16 o 
  -3   2   3     5188.15     5442.72     37.22 o 
  -2   2   3      238.07      257.74      5.01 o 
  -1   2   3     2457.22     2437.94     18.28 o 
   0   2   3       17.23       19.95      2.17 o 
   1   2   3      589.60      602.41     10.11 o 
   2   2   3       16.75       11.32      1.47 o 
   3   2   3      101.96      112.15      3.48 o 
   4   2   3      893.39      896.97     10.84 o 
   5   2   3     3240.26     3463.73     24.37 o 
   6   2   3        8.88       13.94      1.80 o 
   7   2   3      193.13      211.72      7.10 o 
   8   2   3      408.62      405.14      8.11 o 
   9   2   3        2.91        3.33      2.54 o 
  10   2   3      728.96      745.90     12.48 o 
  11   2   3      458.00      435.85     12.74 o 
  12   2   3        1.68        1.21      3.23 o 
  13   2   3        2.87        4.00      4.40 o 
  14   2   3      178.47      175.29     11.87 o 
  15   2   3       99.72      123.58     13.30 o 
  16   2   3        2.79        0.74      6.46 o 
  17   2   3       28.69       21.91     10.76 o 
  18   2   3      142.73      143.85     18.57 o 
  19   2   3      251.48      282.34     27.06 o 
 -19   3   3       31.98       34.27     10.92 o 
 -18   3   3        5.77       23.34      9.63 o 
 -17   3   3       42.91       39.39     10.15 o 
 -16   3   3       89.10       61.96      9.74 o 
 -15   3   3     1202.26     1197.05     33.00 o 
 -14   3   3     1332.17     1272.87     31.51 o 
 -13   3   3       86.90       72.24      8.80 o 
 -12   3   3      236.65      243.48     14.19 o 
 -11   3   3     1051.35     1043.92     23.31 o 
 -10   3   3      152.70      162.74     11.05 o 
  -9   3   3       74.86       80.70      6.00 o 
  -8   3   3        3.06        6.53      2.82 o 
  -7   3   3      396.34      459.50      9.61 o 
  -6   3   3      876.83      883.28     13.28 o 
  -5   3   3       27.54       28.36      2.46 o 
  -4   3   3     1277.09     1243.62     19.50 o 
  -3   3   3     1409.34     1469.12     15.58 o 
  -2   3   3        4.30        5.51      1.89 o 
  -1   3   3     1044.73     1092.68     14.36 o 
   0   3   3        0.03        1.00      1.61 o 
   1   3   3      130.78      137.65      5.67 o 
   2   3   3     2747.06     3157.42     26.73 o 
   3   3   3      229.93      210.61      4.79 o 
   4   3   3        0.02       -0.79      1.48 o 
   5   3   3       16.11       20.38      2.46 o 
   6   3   3       85.48       79.58      4.56 o 
   7   3   3        8.83        8.00      2.83 o 
   8   3   3      368.91      378.32     10.91 o 
   9   3   3        0.05        2.41      3.45 o 
  10   3   3      188.28      162.57     11.71 o 
  11   3   3      282.85      256.31     11.80 o 
  12   3   3      148.54      163.46     10.96 o 
  13   3   3       53.11       49.30      8.42 o 
  14   3   3       76.27       66.89      9.94 o 
  15   3   3        0.47       17.45      7.45 o 
  16   3   3       43.80       43.95     12.50 o 
  17   3   3        8.95       24.60     11.46 o 
  18   3   3       33.73       32.91     13.73 o 
  19   3   3      169.90      182.97     35.54 o 
 -19   4   3      161.02      170.05     23.11 o 
 -18   4   3       56.67       66.83     15.89 o 
 -17   4   3       56.42       31.95     12.42 o 
 -16   4   3       34.61       54.94      9.40 o 
 -15   4   3       16.09       22.48      6.93 o 
 -14   4   3       60.82       77.68     12.32 o 
 -13   4   3      137.98      161.41     16.05 o 
 -12   4   3     1143.61     1108.84     40.02 o 
 -11   4   3      116.55       99.95     12.17 o 
 -10   4   3      528.54      572.18     21.97 o 
  -9   4   3        1.91        4.79      4.95 o 
  -8   4   3       34.65       24.58      7.07 o 
  -7   4   3       66.59       78.17      9.35 o 
  -6   4   3        3.69        9.14      2.48 o 
  -5   4   3      235.40      216.89      6.10 o 
  -4   4   3       45.49       65.64      4.38 o 
  -3   4   3        0.55        2.08      1.68 o 
  -2   4   3     1413.86     1398.26     18.54 o 
  -1   4   3     3091.60     3454.65     32.64 o 
   0   4   3      263.87      268.67      8.73 o 
   1   4   3        7.21        6.53      2.25 o 
   2   4   3      150.20      166.81      6.47 o 
   3   4   3     1862.56     2032.00     22.27 o 
   4   4   3        0.63        6.34      1.79 o 
   5   4   3       22.77       37.24      3.63 o 
   6   4   3      160.17      145.52     11.40 o 
   7   4   3       15.30       13.79      6.40 o 
   8   4   3       16.07       13.87      5.06 o 
   9   4   3      559.08      541.95     19.72 o 
  10   4   3       52.91       31.07      9.55 o 
  11   4   3      135.24      133.38     15.32 o 
  12   4   3      155.35      182.68     17.69 o 
  13   4   3        1.34       -3.28      5.78 o 
  14   4   3       12.29       26.49      8.47 o 
  15   4   3       17.95       18.97      7.81 o 
  16   4   3      196.34      195.88     23.37 o 
  17   4   3      150.47      155.29     17.52 o 
  18   4   3      272.67      362.33     30.63 o 
 -18   5   3       32.57      117.20     30.99 o 
 -17   5   3        3.47       60.14     39.16 o 
 -16   5   3        0.06       26.32     13.19 o 
 -15   5   3        2.65        3.47      7.33 o 
 -14   5   3       62.69       79.41     13.06 o 
 -13   5   3      542.72      519.26     24.19 o 
 -12   5   3       81.78       84.33     12.89 o 
 -11   5   3       68.06       54.58     10.29 o 
 -10   5   3       79.55       98.14     12.70 o 
  -9   5   3      248.32      264.80     29.61 o 
  -8   5   3      722.39      710.78     19.70 o 
  -7   5   3      187.73      208.64     12.52 o 
  -6   5   3      318.81      325.60     12.90 o 
  -5   5   3       16.18       13.52      5.86 o 
  -4   5   3     1281.84     1284.18     17.36 o 
  -3   5   3      403.46      376.74      9.43 o 
  -2   5   3     1070.91     1081.03     20.69 o 
  -1   5   3      108.31      113.33      7.25 o 
   0   5   3       38.70       40.14      5.08 o 
   1   5   3      580.20      609.90     13.37 o 
   2   5   3       82.28       77.26      6.25 o 
   3   5   3        5.67        5.98      2.62 o 
   4   5   3        5.86        8.63      3.84 o 
   5   5   3      173.85      171.38     11.08 o 
   6   5   3      613.93      535.92     20.05 o 
   7   5   3      320.54      274.87     13.50 o 
   8   5   3      543.60      463.01     19.62 o 
   9   5   3       43.44       73.54     11.75 o 
  10   5   3        2.43        2.45      6.72 o 
  11   5   3       41.92       43.43     10.48 o 
  12   5   3       71.49       67.99     12.68 o 
  13   5   3       37.35       30.40     11.47 o 
  14   5   3        0.15        9.84      9.46 o 
  15   5   3        0.67       -2.92      8.27 o 
  16   5   3       48.30       65.91     15.25 o 
  17   5   3      110.34      164.82     32.10 o 
 -16   6   3        2.80       10.75     13.08 o 
 -15   6   3        0.07       14.42     14.14 o 
 -14   6   3       13.43        9.23     11.57 o 
 -13   6   3        0.67       -3.69      7.53 o 
 -12   6   3       10.81        5.62      7.65 o 
 -11   6   3       33.16       19.10      8.15 o 
 -10   6   3       19.03        8.27      7.74 o 
  -9   6   3        0.37       -2.59      5.57 o 
  -8   6   3      142.73      147.02     11.94 o 
  -7   6   3       95.16       96.58      9.86 o 
  -6   6   3        4.04        2.57      4.00 o 
  -5   6   3      733.54      686.93     17.43 o 
  -4   6   3       31.30       42.31      7.00 o 
  -3   6   3      161.27      170.74     12.98 o 
  -2   6   3     1925.62     2016.63     27.59 o 
  -1   6   3        5.16       10.64      4.00 o 
   0   6   3     1849.78     1856.51     26.60 o 
   1   6   3        0.51        2.29      3.30 o 
   2   6   3      148.35      142.88      8.80 o 
   3   6   3      146.49      122.83      8.14 o 
   4   6   3      163.65      153.60      9.15 o 
   5   6   3      443.15      416.34     14.44 o 
   6   6   3        5.36        9.19      6.04 o 
   7   6   3        8.58        2.16      5.13 o 
   8   6   3      215.56      217.05     15.73 o 
   9   6   3        0.01        3.92      4.97 o 
  10   6   3       12.07       13.06      6.26 o 
  11   6   3        1.91        0.34      5.94 o 
  12   6   3       42.62       41.53      9.23 o 
  13   6   3        5.61        2.15      7.05 o 
  14   6   3      102.06      100.76     14.07 o 
  15   6   3       61.10       52.52     11.25 o 
  16   6   3       27.93       43.72     12.95 o 
 -15   7   3       10.27       20.53     13.62 o 
 -14   7   3       72.79       91.38     20.11 o 
 -13   7   3        0.38       -8.67      8.67 o 
 -12   7   3       19.10       23.41     12.35 o 
 -11   7   3       18.91        8.79     10.69 o 
 -10   7   3        4.34       15.10      7.99 o 
  -9   7   3       59.22       54.68     13.13 o 
  -8   7   3        1.63       15.69      7.46 o 
  -7   7   3      210.83      251.99     20.07 o 
  -6   7   3      126.26      152.99     15.95 o 
  -5   7   3       36.88       37.51      7.60 o 
  -4   7   3      721.15      682.15     21.83 o 
  -3   7   3        8.35        7.76      5.39 o 
  -2   7   3       27.76       30.89      5.44 o 
  -1   7   3      302.02      313.43     13.22 o 
   0   7   3      923.48      942.73     18.50 o 
   1   7   3      178.68      181.68     10.76 o 
   2   7   3        4.23        7.72      4.47 o 
   3   7   3      202.71      194.51     17.65 o 
   4   7   3       15.49       15.21      7.94 o 
   5   7   3      197.48      187.71     21.22 o 
   6   7   3       16.67       19.63      6.76 o 
   7   7   3        0.46        6.52      5.84 o 
   8   7   3        0.60        6.19      5.76 o 
   9   7   3      214.99      241.57     17.79 o 
  10   7   3       48.68       45.84     10.09 o 
  11   7   3      120.42      110.71     17.47 o 
  12   7   3        1.73       11.55      9.43 o 
  13   7   3      404.83      436.40     30.16 o 
  14   7   3       14.66       10.98     10.54 o 
 -13   8   3       29.92       34.70     15.09 o 
 -12   8   3       12.33       13.97     13.38 o 
 -11   8   3       58.42       62.15     18.20 o 
 -10   8   3       96.19       87.84     19.88 o 
  -9   8   3       38.86       54.56     15.95 o 
  -8   8   3       31.92       52.73     27.69 o 
  -7   8   3       10.39       30.01     10.56 o 
  -6   8   3        8.22       12.52      8.88 o 
  -5   8   3       10.54        9.56      8.16 o 
  -4   8   3        5.07        5.55      6.17 o 
  -3   8   3       23.45       27.38      8.94 o 
  -2   8   3       51.80       55.43      9.41 o 
  -1   8   3       16.23       21.22      6.33 o 
   0   8   3      482.66      482.93     17.47 o 
   1   8   3       95.75       95.66     11.64 o 
   2   8   3       44.03       33.74     10.08 o 
   3   8   3       41.26       43.67     10.62 o 
   4   8   3        6.69        3.58      7.07 o 
   5   8   3        1.49        0.58      7.55 o 
   6   8   3       15.18       18.69      9.13 o 
   7   8   3       53.75       46.75     12.80 o 
   8   8   3       10.17        7.81      8.95 o 
   9   8   3       29.37       29.61     11.76 o 
  10   8   3      121.57      102.38     17.05 o 
  11   8   3       23.13       38.43     13.93 o 
  12   8   3       30.56       31.12     13.61 o 
 -10   9   3       10.51       22.28     14.57 o 
  -9   9   3        0.12       -5.10     10.29 o 
  -8   9   3        0.19       -2.30     11.53 o 
  -7   9   3       71.79       71.63     18.33 o 
  -6   9   3       32.95       10.56     11.93 o 
  -5   9   3        0.70       13.41     11.26 o 
  -4   9   3        7.38        9.71      8.15 o 
  -3   9   3        0.07       -7.80      8.04 o 
  -2   9   3        0.65       -0.32      8.32 o 
  -1   9   3       18.51       18.29     11.84 o 
   0   9   3        1.26        2.48     10.31 o 
   1   9   3        0.97       -7.51      8.00 o 
   2   9   3       61.00       58.26     11.03 o 
   3   9   3      104.28       95.86     13.61 o 
   4   9   3      312.06      302.07     25.74 o 
   5   9   3       68.99       54.64     13.28 o 
   6   9   3      159.86      190.38     27.47 o 
   7   9   3      101.53      106.77     17.00 o 
   8   9   3       13.91       18.04     11.59 o 
   9   9   3       17.96       27.84     12.57 o 
  -4  10   3        0.00       50.39     14.27 o 
  -1  10   3        4.56       20.46     20.61 o 
   0  10   3       72.76      109.66     20.64 o 
   1  10   3       10.49       24.42     20.17 o 
   2  10   3       15.81        9.48     12.78 o 
   3  10   3       20.75       43.46     12.94 o 
   4  10   3        1.55        4.87      8.64 o 
 -20   0   4      260.70      262.19     23.37 o 
 -19   0   4       98.50      116.93     16.73 o 
 -18   0   4       51.31       46.20     12.40 o 
 -17   0   4       44.66       55.64     12.47 o 
 -16   0   4      824.80      809.85     30.72 o 
 -15   0   4      174.46      159.93     26.27 o 
 -14   0   4       19.49       24.94      8.79 o 
 -13   0   4       44.15       62.01     10.89 o 
 -12   0   4       75.78       80.72      8.92 o 
 -11   0   4      986.46     1012.00     14.95 o 
 -10   0   4      142.78      154.93      6.66 o 
  -9   0   4       11.60        3.27      2.39 o 
  -8   0   4      261.99      269.60      6.74 o 
  -7   0   4       26.09        9.81      2.21 o 
  -6   0   4     1194.02     1274.17     13.14 o 
  -5   0   4        0.12       -0.38      1.74 o 
  -4   0   4    21054.38    21484.62    269.93 o 
  -3   0   4    19883.36    20130.29    128.61 o 
  -2   0   4       58.47       70.47      3.80 o 
  -1   0   4      141.70      127.88      4.87 o 
   0   0   4    22592.83    21509.18    289.51 o 
   1   0   4     4316.46     4356.15     69.50 o 
   2   0   4     2319.19     2192.35     21.18 o 
   3   0   4     2860.41     2822.42     23.50 o 
   4   0   4     1705.76     1595.19     14.67 o 
   5   0   4     2417.42     2497.22     20.21 o 
   6   0   4       90.12      137.22      4.71 o 
   7   0   4        1.17        5.53      2.08 o 
   8   0   4       22.54       14.56      2.78 o 
   9   0   4      130.04      141.30      8.83 o 
  10   0   4      502.74      547.82     10.92 o 
  11   0   4      493.69      457.68     12.60 o 
  12   0   4      466.43      427.43     20.01 o 
  13   0   4       53.28       28.01      8.16 o 
  14   0   4       87.78      115.01     14.42 o 
  15   0   4      102.87      105.17     17.50 o 
  16   0   4       54.93       50.85     11.77 o 
  17   0   4      899.34     1014.49     66.96 o 
  18   0   4        7.89       17.45      9.52 o 
  19   0   4      183.42      216.83     30.46 o 
 -20   1   4       17.45       24.06      9.41 o 
 -19   1   4       15.96        4.96      6.20 o 
 -18   1   4        0.50       10.76      7.56 o 
 -17   1   4        0.13        1.28      5.65 o 
 -16   1   4      344.24      360.12     15.77 o 
 -15   1   4        1.97        6.54      5.06 o 
 -14   1   4        1.29        1.60      5.37 o 
 -13   1   4       92.51      105.20      8.26 o 
 -12   1   4      141.37      137.06      7.27 o 
 -11   1   4       36.59       44.64      3.97 o 
 -10   1   4       10.43        5.97      2.03 o 
  -9   1   4      194.87      207.53      4.78 o 
  -8   1   4     1564.88     1512.81     11.77 o 
  -7   1   4        1.96       -0.48      1.42 o 
  -6   1   4      349.96      341.22      4.72 o 
  -5   1   4        8.51        3.02      1.36 o 
  -4   1   4        8.76       10.64      1.74 o 
  -3   1   4     4565.14     4685.89     25.16 o 
  -2   1   4     4858.37     4925.14     22.79 o 
  -1   1   4     4731.85     4734.62     35.28 o 
   0   1   4     1890.85     1955.33     14.11 o 
   1   1   4     2251.30     2154.65     13.40 o 
   2   1   4     3100.14     2875.87     22.34 o 
   3   1   4      821.71      770.39      6.61 o 
   4   1   4      685.53      683.83      6.10 o 
   5   1   4      683.35      741.18      6.88 o 
   6   1   4      115.19      106.44      3.34 o 
   7   1   4       25.03       39.87      2.40 o 
   8   1   4      929.95      930.52      9.00 o 
   9   1   4       54.64       47.68      2.98 o 
  10   1   4       21.49       29.56      3.31 o 
  11   1   4      260.20      249.36      8.24 o 
  12   1   4        3.53        4.89      3.57 o 
  13   1   4     1300.15     1254.82     36.94 o 
  14   1   4        3.27       10.96      5.17 o 
  15   1   4      144.85      146.59     14.23 o 
  16   1   4       11.38       21.48      6.33 o 
  17   1   4        1.44        5.32      7.03 o 
  18   1   4       34.70       36.16     12.17 o 
  19   1   4        3.32        6.32      9.92 o 
 -20   2   4       10.03        9.22      7.51 o 
 -19   2   4        7.70       25.40     10.12 o 
 -18   2   4      218.12      230.87     29.38 o 
 -17   2   4        0.73        3.29      9.31 o 
 -16   2   4       90.92       83.90     12.08 o 
 -15   2   4       84.38       86.48     10.14 o 
 -14   2   4      107.05       89.88      9.78 o 
 -13   2   4      427.52      444.50     25.90 o 
 -12   2   4        9.92        6.59      3.80 o 
 -11   2   4     2403.20     2411.31     23.84 o 
 -10   2   4     1110.44     1091.35     13.82 o 
  -9   2   4       39.66       36.84      3.09 o 
  -8   2   4      836.42      856.31      8.92 o 
  -7   2   4     2418.64     2473.91     18.91 o 
  -6   2   4       27.81       35.57      3.63 o 
  -5   2   4       11.39       15.04      2.25 o 
  -4   2   4      945.75     1001.87     10.39 o 
  -3   2   4     2943.66     3050.01     19.36 o 
  -2   2   4     1040.41      916.47     12.22 o 
  -1   2   4      631.95      659.88      9.51 o 
   0   2   4       12.88       11.54      2.41 o 
   1   2   4       12.33        3.90      1.41 o 
   2   2   4      159.84      169.93      4.29 o 
   3   2   4     1439.77     1443.94     12.10 o 
   4   2   4      135.04      109.17      4.07 o 
   5   2   4      847.69      791.84      8.94 o 
   6   2   4      517.23      496.67      6.90 o 
   7   2   4      236.43      222.97      5.29 o 
   8   2   4      328.87      331.31      7.49 o 
   9   2   4       12.20       17.54      3.22 o 
  10   2   4      390.77      387.31     10.38 o 
  11   2   4       74.70       70.66      5.89 o 
  12   2   4       35.15       29.46      4.83 o 
  13   2   4       24.04       24.25      5.85 o 
  14   2   4       60.14       66.19      8.35 o 
  15   2   4       54.24       57.22     12.49 o 
  16   2   4       64.32       40.16     12.27 o 
  17   2   4        4.77        8.12     14.65 o 
  18   2   4      191.97      202.42     21.98 o 
  19   2   4      251.34      260.59     24.85 o 
 -19   3   4        4.19        5.34      8.57 o 
 -18   3   4       81.50       57.87     11.85 o 
 -17   3   4        9.33       10.38      7.96 o 
 -16   3   4      160.21      172.59     14.71 o 
 -15   3   4       11.52        9.79      6.57 o 
 -14   3   4        0.96        1.79      5.68 o 
 -13   3   4      272.63      283.92     15.15 o 
 -12   3   4      115.88      114.40     10.58 o 
 -11   3   4        1.05       -4.25      5.69 o 
 -10   3   4        1.06        1.45      4.47 o 
  -9   3   4       36.91       35.18      4.45 o 
  -8   3   4      393.04      401.86      9.84 o 
  -7   3   4      721.83      750.51     12.41 o 
  -6   3   4     2389.04     2431.11     20.89 o 
  -5   3   4     1025.95     1178.79     12.23 o 
  -4   3   4      272.02      278.72      6.56 o 
  -3   3   4      190.35      220.15      5.62 o 
  -2   3   4      472.09      488.79      8.16 o 
  -1   3   4       91.43       96.52      5.13 o 
   0   3   4      426.60      543.57      9.67 o 
   1   3   4      704.38      717.66     11.22 o 
   2   3   4     4621.88     5125.19     35.82 o 
   3   3   4      603.01      630.60      9.25 o 
   4   3   4      437.91      458.06      6.82 o 
   5   3   4      801.72      808.58     11.13 o 
   6   3   4       21.22       23.00      3.35 o 
   7   3   4      512.01      530.52     13.99 o 
   8   3   4      366.69      361.39     10.30 o 
   9   3   4        7.34       12.81      4.28 o 
  10   3   4      178.40      164.40     11.65 o 
  11   3   4      317.70      300.57     15.26 o 
  12   3   4      124.40      121.15     11.22 o 
  13   3   4      231.32      235.86     15.74 o 
  14   3   4       25.22       28.89      7.95 o 
  15   3   4        0.73        1.33      6.57 o 
  16   3   4        0.34       18.65     11.09 o 
  17   3   4       68.10       72.07     15.72 o 
  18   3   4       92.29       93.16     30.99 o 
 -19   4   4        0.59       -0.41     11.77 o 
 -18   4   4      173.37      200.14     16.91 o 
 -17   4   4      240.74      260.12     20.87 o 
 -16   4   4       56.14       69.00     10.14 o 
 -15   4   4        8.11       20.05      8.17 o 
 -14   4   4        1.14        7.17      6.95 o 
 -13   4   4       60.65       59.68     11.03 o 
 -12   4   4      167.44      159.78     15.64 o 
 -11   4   4     1412.18     1439.81     37.66 o 
 -10   4   4      605.54      611.95     54.22 o 
  -9   4   4      213.22      198.26     15.43 o 
  -8   4   4      236.69      283.24     18.85 o 
  -7   4   4     1487.53     1494.72     32.45 o 
  -6   4   4      746.27      726.58     11.25 o 
  -5   4   4      265.03      281.36      8.75 o 
  -4   4   4       26.25       33.99      3.45 o 
  -3   4   4        0.06        4.28      2.04 o 
  -2   4   4      956.10     1015.73     15.73 o 
  -1   4   4      209.26      240.95      7.94 o 
   0   4   4        0.03       -1.45      1.70 o 
   1   4   4      137.73      187.61      6.85 o 
   2   4   4     2626.52     2896.00     26.24 o 
   3   4   4      585.34      653.19     11.17 o 
   4   4   4      355.87      370.24      7.04 o 
   5   4   4      428.44      502.55      9.09 o 
   6   4   4        7.72       14.35      3.90 o 
   7   4   4      669.90      655.79     18.27 o 
   8   4   4      109.04       83.03      8.56 o 
   9   4   4        0.73        7.00      6.49 o 
  10   4   4      680.67      586.51     24.56 o 
  11   4   4      105.68       98.64     16.55 o 
  12   4   4      133.69      123.41     15.45 o 
  13   4   4      110.79       96.74     11.37 o 
  14   4   4        6.59        7.78      6.71 o 
  15   4   4        8.28       -0.77      7.36 o 
  16   4   4       47.96       51.80     10.55 o 
  17   4   4        2.41       15.95     11.07 o 
  18   4   4        0.64        9.04     10.93 o 
 -18   5   4       40.56       96.69     50.78 o 
 -17   5   4       26.14       68.36     40.35 o 
 -16   5   4       17.65       23.86      9.70 o 
 -15   5   4        4.02        8.50      8.63 o 
 -14   5   4      151.61      128.14     16.15 o 
 -13   5   4      485.67      519.15     31.45 o 
 -12   5   4      257.35      278.58     21.02 o 
 -11   5   4       17.66       13.07      7.06 o 
 -10   5   4        1.10       -0.97      6.48 o 
  -9   5   4      514.11      553.19     22.67 o 
  -8   5   4      165.00      159.96     19.60 o 
  -7   5   4       33.15       25.55      5.59 o 
  -6   5   4        1.29        3.01      6.48 o 
  -5   5   4     1558.55     1507.13     23.51 o 
  -4   5   4     1847.04     1860.89     21.48 o 
  -3   5   4      230.19      232.65      9.53 o 
  -2   5   4      113.23      125.48      7.62 o 
  -1   5   4       56.42       53.40      5.49 o 
   0   5   4       72.44       69.57      6.26 o 
   1   5   4      885.36      883.43     15.94 o 
   2   5   4       58.74       75.61      5.41 o 
   3   5   4      148.44      191.11      7.70 o 
   4   5   4      142.39      182.61      8.42 o 
   5   5   4      500.68      560.33     15.20 o 
   6   5   4       13.25       15.72      4.46 o 
   7   5   4        8.50       -3.51      3.51 o 
   8   5   4      113.88       87.56     10.95 o 
   9   5   4        2.04        6.05      5.17 o 
  10   5   4      854.65      807.67     30.16 o 
  11   5   4       52.41       40.69     11.01 o 
  12   5   4      104.02      105.78     15.34 o 
  13   5   4      196.02      156.11     18.82 o 
  14   5   4      103.67       94.30     15.84 o 
  15   5   4       48.68       37.64     12.51 o 
  16   5   4      191.18      237.07     32.31 o 
  17   5   4        0.58       -0.24      9.13 o 
 -16   6   4       42.21       49.76     17.20 o 
 -15   6   4      356.30      422.07     38.60 o 
 -14   6   4        3.29        4.54      8.86 o 
 -13   6   4      223.56      281.12     22.91 o 
 -12   6   4        1.75        1.82      7.50 o 
 -11   6   4       12.90        3.45      7.24 o 
 -10   6   4      217.13      253.38     19.99 o 
  -9   6   4        1.32       -5.94      5.94 o 
  -8   6   4      162.57      162.56     16.11 o 
  -7   6   4        6.99       -2.28      6.01 o 
  -6   6   4      471.29      495.44     38.00 o 
  -5   6   4        0.31        8.80      4.99 o 
  -4   6   4      518.11      508.73     17.52 o 
  -3   6   4      324.48      324.07     11.74 o 
  -2   6   4      561.52      548.49     14.14 o 
  -1   6   4      614.10      649.12     15.45 o 
   0   6   4      249.68      254.28     11.05 o 
   1   6   4       60.56       57.93      6.14 o 
   2   6   4      352.89      355.54     11.40 o 
   3   6   4        8.38        2.31      3.35 o 
   4   6   4      673.04      609.29     19.83 o 
   5   6   4       25.59       11.36      4.63 o 
   6   6   4       18.94       21.13      5.94 o 
   7   6   4       11.18        6.32      5.60 o 
   8   6   4       27.61       25.62      6.85 o 
   9   6   4       29.56       19.28      8.01 o 
  10   6   4      515.91      547.57     21.94 o 
  11   6   4        0.17       14.01      7.06 o 
  12   6   4        1.91        2.11      6.47 o 
  13   6   4       87.17      125.53     14.34 o 
  14   6   4      146.59      150.89     16.03 o 
  15   6   4      302.40      315.56     22.45 o 
 -15   7   4      156.43      155.11     26.12 o 
 -14   7   4        0.23        6.10     11.13 o 
 -13   7   4       42.37       53.77     16.35 o 
 -12   7   4       85.55       91.56     26.62 o 
 -11   7   4      269.05      262.37     23.00 o 
 -10   7   4      112.65      122.93     21.29 o 
  -9   7   4      345.15      407.66     26.41 o 
  -8   7   4       40.49       44.80     10.89 o 
  -7   7   4      109.81      131.94     15.86 o 
  -6   7   4      226.35      259.96     20.08 o 
  -5   7   4      119.08      129.67     12.49 o 
  -4   7   4       71.45       87.58     10.16 o 
  -3   7   4      789.95      840.37     24.02 o 
  -2   7   4        0.48        0.67      3.84 o 
  -1   7   4      279.37      262.22     12.84 o 
   0   7   4       33.58       29.83      5.31 o 
   1   7   4        9.11       10.17      4.36 o 
   2   7   4      249.05      295.34     20.93 o 
   3   7   4       57.95       75.89     11.91 o 
   4   7   4      114.57       92.24     13.41 o 
   5   7   4      507.66      463.25     22.23 o 
   6   7   4       92.65       96.85     12.01 o 
   7   7   4       39.69       44.29     13.16 o 
   8   7   4      424.47      491.89     21.06 o 
   9   7   4      123.44      110.83     12.77 o 
  10   7   4        0.12       -2.52      6.56 o 
  11   7   4      166.49      189.01     17.23 o 
  12   7   4      559.65      576.77     38.12 o 
  13   7   4       36.13       27.86      9.13 o 
  14   7   4       26.76       16.88     11.72 o 
 -13   8   4       84.95       92.41     19.51 o 
 -12   8   4      126.62       72.18     18.44 o 
 -11   8   4       23.81       15.57     21.33 o 
 -10   8   4      476.14      480.31     39.21 o 
  -9   8   4       19.61       12.37     11.60 o 
  -8   8   4       90.12       86.03     14.30 o 
  -7   8   4       29.12       35.97     10.92 o 
  -6   8   4      284.19      347.65     24.59 o 
  -5   8   4       44.84       37.86     10.46 o 
  -4   8   4        0.30        0.82      6.19 o 
  -3   8   4       51.72       38.39      9.89 o 
  -2   8   4        0.43        4.82      5.66 o 
  -1   8   4      153.95      155.45     16.25 o 
   0   8   4      154.90      194.30     22.63 o 
   1   8   4        1.73        1.53      6.20 o 
   2   8   4       62.45       38.60     13.15 o 
   3   8   4      319.14      335.17     24.39 o 
   4   8   4        6.30        6.70      7.59 o 
   5   8   4      561.29      622.42     31.11 o 
   6   8   4       24.26       30.92     10.97 o 
   7   8   4        0.60        6.15      7.19 o 
   8   8   4      141.07      134.11     14.62 o 
   9   8   4       98.53      105.21     28.83 o 
  10   8   4      290.77      356.17     28.95 o 
  11   8   4       39.19       31.62     14.87 o 
  12   8   4      266.53      248.29     26.09 o 
 -10   9   4        3.03        1.78     11.74 o 
  -9   9   4        8.67        8.97     12.37 o 
  -8   9   4       23.79       20.34     13.95 o 
  -7   9   4       13.82       -0.17     10.58 o 
  -6   9   4       21.57       22.24     10.32 o 
  -5   9   4      186.22      224.15     26.92 o 
  -4   9   4        0.77        1.25      8.58 o 
  -3   9   4      217.07      244.91     26.56 o 
  -2   9   4       67.84       98.95     18.20 o 
  -1   9   4        0.80       -2.76     10.40 o 
   0   9   4        4.09        3.14      9.95 o 
   1   9   4       16.06        5.20      8.74 o 
   2   9   4        7.60        7.91      7.84 o 
   3   9   4        7.45       16.58      9.78 o 
   4   9   4       10.96       13.17     10.56 o 
   5   9   4       90.36      121.99     17.75 o 
   6   9   4       67.05       84.77     28.68 o 
   7   9   4       46.53       17.51     11.87 o 
   8   9   4        8.75       15.44     10.97 o 
   9   9   4       22.03       12.10     11.81 o 
  -2  10   4        3.75       14.98     13.53 o 
  -1  10   4        1.83      -11.27     11.27 o 
   0  10   4       29.25        8.82     12.85 o 
   1  10   4       16.04        9.96     12.70 o 
   2  10   4       34.68       56.89     17.61 o 
   3  10   4       51.99       60.07     14.69 o 
 -20   1   5        0.64       10.67      8.38 o 
 -19   1   5        0.56        7.31      6.68 o 
 -18   1   5       59.01       52.33     10.56 o 
 -17   1   5        2.39        2.11      9.97 o 
 -16   1   5      392.82      423.10     29.33 o 
 -15   1   5        3.27        6.62      5.39 o 
 -14   1   5      177.72      181.46     10.82 o 
 -13   1   5       87.66       99.69      8.06 o 
 -12   1   5       48.15       49.19      4.98 o 
 -11   1   5      188.46      196.78      6.89 o 
 -10   1   5       57.51       42.04      2.95 o 
  -9   1   5      525.40      465.86      6.76 o 
  -8   1   5     1428.35     1444.14     11.61 o 
  -7   1   5       16.11        3.66      1.47 o 
  -6   1   5      353.82      289.53      6.75 o 
  -5   1   5      505.81      579.49      6.42 o 
  -4   1   5      265.14      303.88      4.99 o 
  -3   1   5    13618.86    13740.51     65.87 o 
  -2   1   5     4093.15     4048.30     23.16 o 
  -1   1   5      193.22      181.08      3.54 o 
   0   1   5      500.74      456.86      8.86 o 
   1   1   5     1020.36     1046.36      9.21 o 
   2   1   5       82.74       96.68      2.83 o 
   3   1   5      700.18      690.43      6.58 o 
   4   1   5      560.01      488.92      5.49 o 
   5   1   5     3040.88     3191.43     17.63 o 
   6   1   5      416.99      488.69      6.92 o 
   7   1   5     1071.86      972.26      8.90 o 
   8   1   5      356.90      335.11      7.00 o 
   9   1   5       45.56       44.21      4.29 o 
  10   1   5        1.80        4.54      3.45 o 
  11   1   5      267.54      223.89      8.77 o 
  12   1   5       11.88        6.32      3.95 o 
  13   1   5      499.03      509.59     20.18 o 
  14   1   5      121.33      105.71      9.37 o 
  15   1   5       15.13       20.58      6.15 o 
  16   1   5       31.42       28.28      7.99 o 
  17   1   5      227.58      303.90     38.65 o 
  18   1   5        0.90       -7.94      8.43 o 
  19   1   5        2.83        0.17      9.16 o 
 -20   2   5      164.29      131.02     15.36 o 
 -19   2   5      127.42      157.50     16.43 o 
 -18   2   5        0.45       10.43      9.72 o 
 -17   2   5        0.19       10.31      7.90 o 
 -16   2   5       11.78        7.34      7.47 o 
 -15   2   5      192.50      183.81     15.77 o 
 -14   2   5        0.82        2.79      5.42 o 
 -13   2   5     1173.27     1160.16     26.06 o 
 -12   2   5      314.35      331.34     11.09 o 
 -11   2   5      515.97      518.42     10.14 o 
 -10   2   5        0.03       -1.22      2.09 o 
  -9   2   5      769.99      800.65     12.37 o 
  -8   2   5      220.48      214.61      4.43 o 
  -7   2   5       28.65       29.88      2.17 o 
  -6   2   5     2206.41     2367.43     18.35 o 
  -5   2   5     1059.27     1085.38     12.18 o 
  -4   2   5     1637.72     1745.53     15.54 o 
  -3   2   5      552.60      491.77      6.16 o 
  -2   2   5      100.83      107.76      3.15 o 
  -1   2   5     1712.74     1715.44     13.12 o 
   0   2   5     1554.04     1547.97     13.32 o 
   1   2   5     4364.09     4352.81     29.24 o 
   2   2   5       47.34       36.64      2.31 o 
   3   2   5        8.66       28.40      2.47 o 
   4   2   5     1107.94     1176.48      9.57 o 
   5   2   5      831.25      836.55      8.98 o 
   6   2   5       84.27       85.97      3.58 o 
   7   2   5       45.84       35.40      2.66 o 
   8   2   5     1604.32     1653.76     17.31 o 
   9   2   5      101.32      104.00      5.63 o 
  10   2   5     1984.47     1939.66     23.14 o 
  11   2   5      190.46      192.28      8.94 o 
  12   2   5        1.59        7.77      4.54 o 
  13   2   5       69.06       60.05      7.33 o 
  14   2   5       21.92       16.20      6.87 o 
  15   2   5       73.74       69.36     12.92 o 
  16   2   5      173.49      185.91     30.38 o 
  17   2   5      160.34      182.07     20.45 o 
  18   2   5      361.84      387.81     36.73 o 
  19   2   5        0.20       18.98     11.09 o 
 -19   3   5        1.89       11.73     13.18 o 
 -18   3   5      654.16      574.41     26.90 o 
 -17   3   5      588.74      607.94     25.87 o 
 -16   3   5      139.12      114.36     12.50 o 
 -15   3   5      603.57      624.19     31.81 o 
 -14   3   5      395.08      410.34     17.88 o 
 -13   3   5       16.62       30.72      7.15 o 
 -12   3   5      353.16      360.04     15.43 o 
 -11   3   5      155.10      149.91     11.25 o 
 -10   3   5     2195.93     2268.68     34.40 o 
  -9   3   5      343.98      343.24     10.01 o 
  -8   3   5       67.51       85.66      7.76 o 
  -7   3   5      679.55      765.21     16.91 o 
  -6   3   5        5.17       11.03      2.32 o 
  -5   3   5       38.88       61.85      3.48 o 
  -4   3   5      180.66      187.12      4.01 o 
  -3   3   5       78.25       71.57      4.21 o 
  -2   3   5     1656.54     1708.07     19.22 o 
  -1   3   5     4445.81     4881.97     42.41 o 
   0   3   5      176.62      235.81      6.49 o 
   1   3   5     3921.31     4174.96     32.79 o 
   2   3   5      140.07      123.01      3.56 o 
   3   3   5      152.07      163.58      4.12 o 
   4   3   5       81.63       76.17      3.54 o 
   5   3   5      121.13      141.53      4.61 o 
   6   3   5      164.86      158.80      6.83 o 
   7   3   5        4.44       -0.56      3.21 o 
   8   3   5       22.15       15.21      4.27 o 
   9   3   5      238.21      264.45     13.02 o 
  10   3   5       26.11       19.95      5.50 o 
  11   3   5      597.15      621.61     19.53 o 
  12   3   5       22.82       30.54      7.66 o 
  13   3   5      376.23      348.77     17.91 o 
  14   3   5      258.92      255.07     20.81 o 
  15   3   5       91.37       92.03     11.62 o 
  16   3   5       83.41       80.73     15.63 o 
  17   3   5       12.27       26.69     13.00 o 
  18   3   5       67.17       91.31     33.45 o 
 -19   4   5        3.32       13.97      9.55 o 
 -18   4   5        5.27        8.78      7.72 o 
 -17   4   5       54.38       50.15      9.92 o 
 -16   4   5      145.92      152.76     24.33 o 
 -15   4   5        3.45        5.91      6.79 o 
 -14   4   5      129.77      156.24     16.53 o 
 -13   4   5      393.04      400.51     22.97 o 
 -12   4   5       11.70       16.96      7.96 o 
 -11   4   5      772.52      777.40     26.63 o 
 -10   4   5      393.15      450.27     29.15 o 
  -9   4   5      602.34      589.65     21.82 o 
  -8   4   5        5.98       10.80      5.29 o 
  -7   4   5      488.44      477.42     18.29 o 
  -6   4   5       78.64       85.86      5.42 o 
  -5   4   5        0.23        2.21      1.83 o 
  -4   4   5        0.35        1.35      2.91 o 
  -3   4   5      762.22      776.66     15.36 o 
  -2   4   5      197.20      173.63      7.42 o 
  -1   4   5      383.55      396.74      9.80 o 
   0   4   5       53.54       52.99      4.89 o 
   1   4   5      114.04      151.79      6.72 o 
   2   4   5      144.48      146.88      6.11 o 
   3   4   5        5.02       -1.35      1.87 o 
   4   4   5      166.49      212.90      6.00 o 
   5   4   5       21.42       23.21      4.25 o 
   6   4   5       48.29       62.11      6.03 o 
   7   4   5       56.06       55.44      7.16 o 
   8   4   5        2.85        2.79      5.55 o 
   9   4   5       25.32       12.56     11.81 o 
  10   4   5       71.11       97.23     13.03 o 
  11   4   5       27.97       31.16     10.17 o 
  12   4   5        1.90       -4.54      5.29 o 
  13   4   5       46.27       51.98      9.34 o 
  14   4   5      180.71      215.65     16.46 o 
  15   4   5        0.18        2.07      7.66 o 
  16   4   5      335.18      365.62     23.60 o 
  17   4   5      395.66      389.84     30.90 o 
 -18   5   5       43.24       80.29     29.46 o 
 -17   5   5        2.32       35.56      9.90 o 
 -16   5   5       83.64      106.51     15.59 o 
 -15   5   5       79.41       79.66     13.97 o 
 -14   5   5       62.90       51.17     11.48 o 
 -13   5   5      226.51      184.87     19.09 o 
 -12   5   5      442.39      480.67     22.78 o 
 -11   5   5      320.95      290.21     21.43 o 
 -10   5   5      114.54      113.14     13.43 o 
  -9   5   5      183.35      203.13     19.15 o 
  -8   5   5       34.95       35.96      9.67 o 
  -7   5   5      189.55      208.33     16.53 o 
  -6   5   5      382.53      370.12     14.90 o 
  -5   5   5      237.57      250.69      7.41 o 
  -4   5   5      782.08      751.82     13.14 o 
  -3   5   5       15.82       29.35      4.33 o 
  -2   5   5      115.82      126.90      7.67 o 
  -1   5   5      551.02      583.09     13.43 o 
   0   5   5      144.31      145.75      8.98 o 
   1   5   5       31.22       29.57      4.29 o 
   2   5   5       44.43       48.72      4.42 o 
   3   5   5       12.44       10.97      3.07 o 
   4   5   5       67.13       46.41      6.08 o 
   5   5   5        5.05        7.86      4.75 o 
   6   5   5      152.30      179.98     12.86 o 
   7   5   5      630.71      609.19     21.57 o 
   8   5   5       20.26       35.92      6.96 o 
   9   5   5      217.53      202.70     14.70 o 
  10   5   5       25.48       36.45     10.36 o 
  11   5   5       53.66       55.15     12.10 o 
  12   5   5        5.88        1.13      8.89 o 
  13   5   5       37.77       33.42     11.20 o 
  14   5   5       62.01       71.13     14.42 o 
  15   5   5        5.43       12.17      8.77 o 
  16   5   5        0.33       13.07     11.95 o 
 -16   6   5        9.64        7.73     12.31 o 
 -15   6   5       55.03       50.07     12.12 o 
 -14   6   5       32.59       28.28     12.83 o 
 -13   6   5       14.07       23.62     10.13 o 
 -12   6   5       19.83       22.98      8.96 o 
 -11   6   5      362.17      347.17     25.30 o 
 -10   6   5      245.30      301.54     22.54 o 
  -9   6   5       54.68       52.09     10.77 o 
  -8   6   5      149.64      120.11     13.88 o 
  -7   6   5      124.30      121.01     13.44 o 
  -6   6   5        9.02        9.99      6.87 o 
  -5   6   5     1019.49     1030.36     25.48 o 
  -4   6   5       89.54       83.37      9.25 o 
  -3   6   5       18.72        6.51      3.87 o 
  -2   6   5       50.46       58.57      6.90 o 
  -1   6   5      424.45      413.34     13.95 o 
   0   6   5     1064.27     1106.66     20.26 o 
   1   6   5      366.53      352.25     11.22 o 
   2   6   5     1139.33     1127.68     19.76 o 
   3   6   5       21.83       28.27      5.99 o 
   4   6   5       71.91       67.27      8.67 o 
   5   6   5      269.24      280.76     16.86 o 
   6   6   5       55.87       39.40      7.26 o 
   7   6   5       24.83       23.14      6.63 o 
   8   6   5       74.28       96.29     18.04 o 
   9   6   5        2.13       12.10      6.16 o 
  10   6   5        0.35       -3.53      5.68 o 
  11   6   5       23.77       16.36      7.19 o 
  12   6   5       59.23       62.76     11.02 o 
  13   6   5       25.07       25.33      9.35 o 
  14   6   5       75.19       99.44     13.12 o 
  15   6   5      392.35      423.74     33.60 o 
 -15   7   5       13.28        2.23     12.14 o 
 -14   7   5       25.87        9.21     11.68 o 
 -13   7   5       84.40       70.95     18.21 o 
 -12   7   5       10.97       24.56      9.70 o 
 -11   7   5       47.34       46.31     12.36 o 
 -10   7   5      549.96      566.70     26.92 o 
  -9   7   5      198.34      229.16     20.58 o 
  -8   7   5      284.56      310.23     24.91 o 
  -7   7   5      303.74      306.11     22.17 o 
  -6   7   5       15.97       21.25      8.44 o 
  -5   7   5       12.33        7.94      5.65 o 
  -4   7   5       18.75       23.03      6.67 o 
  -3   7   5       59.08       53.75      8.47 o 
  -2   7   5      115.98      113.24      9.10 o 
  -1   7   5      267.87      268.68     13.14 o 
   0   7   5       11.75        5.35      4.36 o 
   1   7   5       62.91       64.17      8.34 o 
   2   7   5      275.67      296.41     21.27 o 
   3   7   5      458.46      444.55     22.28 o 
   4   7   5      217.52      217.86     15.42 o 
   5   7   5        0.96        4.86      6.88 o 
   6   7   5       39.36       43.21      8.79 o 
   7   7   5      111.86      122.77     13.03 o 
   8   7   5        3.21       -2.22      5.61 o 
   9   7   5        0.09       -0.81      5.95 o 
  10   7   5        5.03       14.97      7.25 o 
  11   7   5      432.02      493.53     33.54 o 
  12   7   5      348.18      386.92     39.50 o 
  13   7   5       35.57       32.06      9.50 o 
  14   7   5        0.05        9.68     10.56 o 
 -13   8   5       74.37       66.05     18.55 o 
 -12   8   5       53.82       26.38     14.49 o 
 -11   8   5       18.48       34.64     15.61 o 
 -10   8   5      414.28      386.20     28.11 o 
  -9   8   5       30.75       36.87     12.99 o 
  -8   8   5      271.03      309.71     26.75 o 
  -7   8   5        6.02        9.00      8.72 o 
  -6   8   5      109.09      127.41     16.01 o 
  -5   8   5       61.50       41.98     21.44 o 
  -4   8   5       35.66       51.25      9.55 o 
  -3   8   5        0.17       -0.75      5.84 o 
  -2   8   5        3.08        1.02      7.12 o 
  -1   8   5       25.22       27.72      9.81 o 
   0   8   5      103.62      112.93     12.42 o 
   1   8   5       36.47       39.22     11.16 o 
   2   8   5       26.13       22.14      8.65 o 
   3   8   5       28.26       28.59     10.02 o 
   4   8   5       62.90       97.45     18.63 o 
   5   8   5       98.05      108.27     15.92 o 
   6   8   5      164.19      184.37     16.44 o 
   7   8   5       22.15       25.98      8.57 o 
   8   8   5       69.85       57.52     11.09 o 
   9   8   5        9.05       21.19      8.34 o 
  10   8   5      154.00      139.96     16.15 o 
  11   8   5        5.46       19.55     12.39 o 
 -10   9   5        1.04       22.37     14.51 o 
  -9   9   5       40.35       48.56     16.62 o 
  -8   9   5       36.44       33.95     14.85 o 
  -7   9   5        2.00       -0.41      9.30 o 
  -6   9   5      108.99      110.95     20.57 o 
  -5   9   5        1.19       11.76     12.76 o 
  -4   9   5       23.73       18.58     10.28 o 
  -3   9   5        9.64        9.17      9.51 o 
  -2   9   5      298.27      316.75     29.33 o 
  -1   9   5       22.03       14.89     11.84 o 
   0   9   5        8.73        8.11     10.96 o 
   1   9   5       73.88       78.73     12.18 o 
   2   9   5      106.59       87.13     13.16 o 
   3   9   5       19.83       29.49     10.23 o 
   4   9   5      144.08      135.55     18.76 o 
   5   9   5        0.56        1.69      9.13 o 
   6   9   5       71.01       74.99     15.79 o 
   7   9   5        0.51       -4.07      9.69 o 
   8   9   5       56.31       47.59     15.16 o 
  -3  10   5       51.16       64.13     18.80 o 
  -2  10   5        0.37       -1.63     12.55 o 
  -1  10   5        0.11       -5.74     12.43 o 
   0  10   5        2.82      -10.00     11.16 o 
   1  10   5       63.48       55.03     16.89 o 
   2  10   5       69.34       66.28     17.93 o 
   3  10   5       10.01        9.34     11.51 o 
 -20   0   6       79.25      104.63     16.70 o 
 -19   0   6        7.51        2.89      9.82 o 
 -18   0   6       38.15       34.61     13.76 o 
 -17   0   6       39.51       31.54     16.89 o 
 -16   0   6      642.49      629.19     27.63 o 
 -14   0   6        0.20        2.41      7.10 o 
 -13   0   6      235.35      220.88     18.00 o 
 -12   0   6      388.26      344.39     14.72 o 
 -11   0   6     1705.84     1707.22     21.92 o 
 -10   0   6      118.25      118.44      6.61 o 
  -9   0   6       22.32        7.13      2.93 o 
  -8   0   6        0.19       -0.73      2.32 o 
  -7   0   6     1515.73     1614.21     17.82 o 
  -6   0   6     1601.49     1524.13     16.43 o 
  -5   0   6      156.19      137.65      5.16 o 
  -4   0   6       61.75       57.04      3.63 o 
  -3   0   6    59938.44    58140.49    394.55 o 
  -2   0   6      153.80      114.09      5.48 o 
  -1   0   6       96.33      101.07      6.21 o 
   0   0   6     2303.34     2215.80     23.56 o 
   1   0   6      964.08      959.77     15.59 o 
   2   0   6     2198.60     2350.56     23.37 o 
   3   0   6       28.03       29.55      3.09 o 
   4   0   6      326.08      255.88      7.78 o 
   5   0   6      185.13      218.55      6.10 o 
   6   0   6      434.85      429.76      8.79 o 
   7   0   6      334.02      282.37      7.74 o 
   8   0   6     1175.02     1193.55     16.49 o 
   9   0   6       76.89       78.25      5.64 o 
  10   0   6       85.09       75.62      6.62 o 
  11   0   6      339.11      304.99     17.48 o 
  12   0   6       57.61       17.05     14.87 o 
  13   0   6      163.90      185.50     17.08 o 
  14   0   6      164.62      153.62     15.99 o 
  15   0   6       12.49        6.23      7.42 o 
  16   0   6      279.65      288.74     22.11 o 
  17   0   6       92.89       69.13     13.16 o 
  18   0   6      646.78      803.98     40.48 o 
  19   0   6       49.38       84.18     17.89 o 
 -20   1   6       33.62       29.19     16.64 o 
 -19   1   6        5.06        9.13      7.17 o 
 -18   1   6       53.46       53.02     10.68 o 
 -17   1   6       24.44       10.88      7.53 o 
 -16   1   6       66.71       48.05      8.12 o 
 -15   1   6      314.88      302.77     15.18 o 
 -14   1   6        4.71        5.75      4.32 o 
 -13   1   6      206.32      219.49     10.97 o 
 -12   1   6      151.57      154.36      7.77 o 
 -11   1   6      708.27      673.87     12.88 o 
 -10   1   6      391.05      392.06      6.61 o 
  -9   1   6      115.33      129.99      4.27 o 
  -8   1   6       64.93       69.27      3.15 o 
  -7   1   6      118.57       98.41      3.56 o 
  -6   1   6     1565.68     1560.98     11.69 o 
  -5   1   6      120.54      121.45      3.46 o 
  -4   1   6     4313.85     4374.08     25.67 o 
  -3   1   6     3181.32     3096.53     19.06 o 
  -2   1   6     1385.21     1341.73     10.40 o 
  -1   1   6     1066.12      963.25      8.12 o 
   0   1   6     4268.75     4148.89     24.53 o 
   1   1   6     1821.14     1743.76     12.41 o 
   2   1   6       68.17       61.75      2.53 o 
   3   1   6      378.09      349.91      4.86 o 
   4   1   6       48.82       50.58      2.39 o 
   5   1   6      123.82      155.82      3.63 o 
   6   1   6      451.53      414.18      5.83 o 
   7   1   6      863.14      860.28      8.86 o 
   8   1   6      168.53      185.02      4.82 o 
   9   1   6      359.29      356.13      6.86 o 
  10   1   6      247.23      244.08      8.32 o 
  11   1   6        0.30       -2.43      3.16 o 
  12   1   6       11.34        9.24      4.72 o 
  13   1   6       81.91       74.85      7.95 o 
  14   1   6        4.19        8.20      5.19 o 
  15   1   6        0.00        2.37      6.19 o 
  16   1   6       28.77       26.05      7.91 o 
  17   1   6        5.36        6.03      8.73 o 
  18   1   6      163.82      181.38     22.60 o 
  19   1   6        7.50       22.65     15.59 o 
 -20   2   6        0.49        9.46      8.81 o 
 -19   2   6      155.05      130.97     15.40 o 
 -18   2   6      110.32       99.36     21.08 o 
 -17   2   6      130.49      144.06     27.16 o 
 -16   2   6       53.02       63.81     11.20 o 
 -15   2   6        5.91       -1.39      4.91 o 
 -14   2   6      482.22      441.83     18.03 o 
 -13   2   6      139.80      108.72     10.22 o 
 -12   2   6       43.42       35.88      5.42 o 
 -11   2   6      476.55      446.74     15.36 o 
 -10   2   6      239.39      240.87      7.38 o 
  -9   2   6     2501.97     2482.31     19.92 o 
  -8   2   6      504.00      596.05      7.05 o 
  -7   2   6        0.01        0.65      1.07 o 
  -6   2   6     6363.33     6545.10     43.43 o 
  -5   2   6        7.56        4.14      1.45 o 
  -4   2   6      481.89      484.95      7.57 o 
  -3   2   6       97.59       95.67      3.27 o 
  -2   2   6      616.41      662.99      6.03 o 
  -1   2   6      490.78      516.55      6.40 o 
   0   2   6      728.79      709.46      7.05 o 
   1   2   6      994.59     1036.40     10.69 o 
   2   2   6     3577.80     3634.88     24.62 o 
   3   2   6     1852.52     1834.38     13.36 o 
   4   2   6      862.95      879.51      9.09 o 
   5   2   6      451.68      499.24      6.76 o 
   6   2   6       45.70       49.26      3.20 o 
   7   2   6      274.43      256.63      6.30 o 
   8   2   6      530.92      506.60     10.32 o 
   9   2   6       18.25       12.92      3.34 o 
  10   2   6       18.84       17.11      3.84 o 
  11   2   6     1027.94     1017.83     17.04 o 
  12   2   6       85.75       82.25      8.16 o 
  13   2   6       42.42       36.22      8.07 o 
  14   2   6        0.14       -5.06      5.06 o 
  15   2   6       10.82        3.52     14.04 o 
  16   2   6        4.15        2.95      9.46 o 
  17   2   6      562.44      601.26     29.81 o 
  18   2   6      419.46      394.25     26.90 o 
 -19   3   6        1.32       14.29      8.83 o 
 -18   3   6      354.18      350.33     23.73 o 
 -17   3   6      109.38      108.20     12.63 o 
 -16   3   6       15.17       23.05      7.46 o 
 -15   3   6      135.63      146.31     12.99 o 
 -14   3   6        0.87        2.14      5.40 o 
 -13   3   6      137.71      147.65     13.40 o 
 -12   3   6       90.80       93.30     10.04 o 
 -11   3   6       23.71        6.42      7.27 o 
 -10   3   6      643.81      640.26     17.99 o 
  -9   3   6     1881.77     1898.95     23.41 o 
  -8   3   6      361.09      330.31     12.18 o 
  -7   3   6       96.16       80.94      6.06 o 
  -6   3   6     2342.04     2457.77     21.95 o 
  -5   3   6       96.78      119.53      4.51 o 
  -4   3   6       57.77       59.39      2.87 o 
  -3   3   6        0.22        6.95      1.67 o 
  -2   3   6      479.14      464.32      6.37 o 
  -1   3   6      215.20      216.73      5.76 o 
   0   3   6      337.68      418.83      5.78 o 
   1   3   6      225.95      252.13      5.79 o 
   2   3   6     1435.54     1589.21     13.12 o 
   3   3   6      393.24      441.47      6.43 o 
   4   3   6       59.60       62.38      3.19 o 
   5   3   6      244.84      262.29      5.96 o 
   6   3   6      592.21      541.18     16.86 o 
   7   3   6      520.90      507.55     11.32 o 
   8   3   6     1778.44     1709.87     25.22 o 
   9   3   6      105.60       94.76     11.23 o 
  10   3   6       38.01       27.34      8.29 o 
  11   3   6        0.00        1.44      5.04 o 
  12   3   6        2.88       -5.48      5.48 o 
  13   3   6        6.58        4.52      6.44 o 
  14   3   6        9.99        2.79      6.79 o 
  15   3   6        1.24        2.94      6.45 o 
  16   3   6       50.09       63.38     25.95 o 
  17   3   6        6.74       10.47     11.29 o 
  18   3   6       56.48       61.04     15.53 o 
 -19   4   6      269.13      296.07     23.34 o 
 -18   4   6       31.99       47.34     12.67 o 
 -17   4   6       48.47       61.91     10.46 o 
 -16   4   6        5.58       14.88      7.53 o 
 -15   4   6       20.23       18.11      7.13 o 
 -14   4   6      333.67      331.60     23.40 o 
 -13   4   6        0.05       -5.06      5.06 o 
 -12   4   6        2.12       -5.63      5.63 o 
 -11   4   6      113.45      104.95     13.15 o 
 -10   4   6      911.64      901.01     27.79 o 
  -9   4   6       30.90       36.33      7.71 o 
  -8   4   6     1346.45     1415.65     33.02 o 
  -7   4   6      962.79      898.44     25.34 o 
  -6   4   6      134.18      157.37     10.26 o 
  -5   4   6       12.48       12.49      1.97 o 
  -4   4   6        1.50       -1.07      1.74 o 
  -3   4   6        0.22       -1.32      2.17 o 
  -2   4   6       44.09       79.12      6.97 o 
  -1   4   6     1111.93     1230.71     17.85 o 
   0   4   6     1230.39     1320.93     20.01 o 
   1   4   6      452.07      538.66      9.99 o 
   2   4   6        6.41        8.73      2.45 o 
   3   4   6      398.29      380.05      7.31 o 
   4   4   6       36.62       37.36      2.89 o 
   5   4   6     1056.13     1005.28     19.28 o 
   6   4   6      387.02      389.92     14.61 o 
   7   4   6      376.15      345.55     17.83 o 
   8   4   6       79.62       60.04      9.69 o 
   9   4   6        6.51       10.89     10.07 o 
  10   4   6      247.07      220.68     18.47 o 
  11   4   6       78.88       68.05     11.99 o 
  12   4   6      294.84      293.68     17.66 o 
  13   4   6       36.77       49.75      9.42 o 
  14   4   6       45.74       61.44     10.34 o 
  15   4   6      170.56      166.38     15.37 o 
  16   4   6       76.64       72.19     12.46 o 
  17   4   6        1.85        6.82     13.95 o 
 -18   5   6       16.34       48.22     27.47 o 
 -17   5   6      227.69      267.31     23.51 o 
 -16   5   6      305.95      292.75     25.78 o 
 -15   5   6      117.81      110.12     15.38 o 
 -14   5   6      190.39      172.09     18.48 o 
 -13   5   6      580.66      524.79     40.28 o 
 -12   5   6      421.65      452.76     23.73 o 
 -11   5   6      119.15      114.05     13.88 o 
 -10   5   6      710.72      765.36     41.76 o 
  -9   5   6      202.44      210.73     17.25 o 
  -8   5   6     1535.28     1573.06     37.19 o 
  -7   5   6        7.46        8.48      3.88 o 
  -6   5   6        4.49        5.28      3.73 o 
  -5   5   6     1754.85     1837.88     23.50 o 
  -4   5   6      698.34      703.58     16.60 o 
  -3   5   6        0.81        2.11      2.95 o 
  -2   5   6       14.11       17.76      3.98 o 
  -1   5   6       53.18       66.46      5.94 o 
   0   5   6       77.52       64.44      6.34 o 
   1   5   6       87.84       81.40      6.12 o 
   2   5   6        0.11        2.78      2.19 o 
   3   5   6       74.10       79.71      6.63 o 
   4   5   6      155.98      150.94     11.36 o 
   5   5   6        3.00        1.12      3.64 o 
   6   5   6      237.43      224.16     14.62 o 
   7   5   6      355.58      305.73     16.39 o 
   8   5   6        9.37        4.06      4.74 o 
   9   5   6        3.76       -1.15      4.34 o 
  10   5   6       17.52       17.93      8.85 o 
  11   5   6      103.92      105.63     15.45 o 
  12   5   6      177.10      189.41     19.99 o 
  13   5   6       11.20       12.41      9.65 o 
  14   5   6       55.80       69.90     14.72 o 
  15   5   6      152.68      185.29     21.88 o 
  16   5   6       50.74       38.55     10.07 o 
 -16   6   6       16.83        6.79      9.24 o 
 -15   6   6      313.82      281.39     23.80 o 
 -14   6   6       90.37       69.52     13.50 o 
 -13   6   6      110.30      128.26     16.51 o 
 -12   6   6      457.86      440.58     26.04 o 
 -11   6   6       57.76       51.07     11.36 o 
 -10   6   6       73.03      111.74     14.56 o 
  -9   6   6      148.67      146.94     15.49 o 
  -8   6   6        1.10        8.23      6.72 o 
  -7   6   6      211.24      237.53     18.52 o 
  -6   6   6      168.32      198.51     21.64 o 
  -5   6   6      238.93      239.88     15.54 o 
  -4   6   6        8.24        3.58      6.94 o 
  -3   6   6      612.68      667.23     22.54 o 
  -2   6   6      307.65      318.30     11.70 o 
  -1   6   6       21.24       22.95      4.61 o 
   0   6   6        0.45        5.38      3.10 o 
   1   6   6      103.30      104.30      9.96 o 
   2   6   6       10.23       18.74      5.49 o 
   3   6   6       33.46       20.87      5.88 o 
   4   6   6      479.18      415.07     17.05 o 
   5   6   6       30.98       22.51      6.28 o 
   6   6   6       62.02       54.48     12.18 o 
   7   6   6       53.99       42.26     12.61 o 
   8   6   6       27.15       39.73      8.11 o 
   9   6   6       46.56       48.19      9.02 o 
  10   6   6      104.82      116.72     13.91 o 
  11   6   6        0.04       -1.45      5.48 o 
  12   6   6       22.01       25.18      8.29 o 
  13   6   6       34.13       32.65      9.61 o 
  14   6   6       32.63       34.32      9.76 o 
  15   6   6      305.10      289.95     27.10 o 
 -15   7   6      106.45       78.48     19.91 o 
 -14   7   6       32.06       16.60     13.52 o 
 -13   7   6       46.89       32.43     11.14 o 
 -12   7   6        0.23       -1.20      8.41 o 
 -11   7   6       87.60       84.56     18.42 o 
 -10   7   6      240.80      282.75     22.82 o 
  -9   7   6       90.78      111.87     15.01 o 
  -8   7   6      606.94      687.33     28.31 o 
  -7   7   6       40.66       36.90      9.60 o 
  -6   7   6        1.29        5.16      6.86 o 
  -5   7   6        6.88        8.89      6.10 o 
  -4   7   6       92.02       97.49     13.73 o 
  -3   7   6      530.33      514.71     19.27 o 
  -2   7   6      343.60      349.94     13.37 o 
  -1   7   6        0.12        1.80      4.32 o 
   0   7   6       20.79        9.12      5.17 o 
   1   7   6       75.83       82.86     10.74 o 
   2   7   6       67.65       66.78     23.94 o 
   3   7   6       42.44       40.47      9.85 o 
   4   7   6       16.26        6.42      8.53 o 
   5   7   6      387.13      362.86     20.35 o 
   6   7   6       70.29       63.56      9.85 o 
   7   7   6      101.82      115.68     19.28 o 
   8   7   6        0.19       -3.76      6.11 o 
   9   7   6        9.22        4.46      6.82 o 
  10   7   6       68.53       58.20     10.96 o 
  11   7   6       81.22       81.82     12.52 o 
  12   7   6      377.15      421.22     25.46 o 
  13   7   6      324.60      357.92     24.05 o 
 -13   8   6       46.55       40.03     15.40 o 
 -12   8   6       89.33       79.87     20.01 o 
 -11   8   6        6.02       20.59     10.32 o 
 -10   8   6      314.09      360.42     40.53 o 
  -9   8   6       20.24       28.98     11.42 o 
  -8   8   6        1.12       16.02      9.18 o 
  -7   8   6      211.27      247.95     21.82 o 
  -6   8   6       55.57       55.26     12.20 o 
  -5   8   6      250.65      268.34     18.59 o 
  -4   8   6      357.56      352.23     25.14 o 
  -3   8   6       12.76       18.40      9.17 o 
  -2   8   6      107.14      143.15     16.43 o 
  -1   8   6        3.65       14.32      7.18 o 
   0   8   6      117.07      122.27     13.92 o 
   1   8   6       14.68       15.07      7.60 o 
   2   8   6      497.30      499.58     22.55 o 
   3   8   6       13.70       18.93      9.45 o 
   4   8   6      146.59      158.40     28.07 o 
   5   8   6       16.87       10.49     11.02 o 
   6   8   6        0.00       -5.88      5.88 o 
   7   8   6      119.52      118.96     13.92 o 
   8   8   6       56.49       53.12     10.81 o 
   9   8   6      271.70      265.16     20.48 o 
  10   8   6      291.53      330.98     28.49 o 
  11   8   6       10.32        3.10      8.32 o 
 -10   9   6        2.58        1.06     12.90 o 
  -9   9   6       11.93        8.43     12.44 o 
  -8   9   6       66.48       48.11     22.30 o 
  -7   9   6        0.34        0.86     12.48 o 
  -6   9   6       23.21        7.38     13.53 o 
  -5   9   6        3.80        6.31     12.13 o 
  -4   9   6       79.73       83.20     19.37 o 
  -3   9   6        0.87       -2.97      8.73 o 
  -2   9   6      119.71      106.59     19.62 o 
  -1   9   6       38.76       42.23     14.91 o 
   0   9   6        2.53        2.29     10.71 o 
   1   9   6        3.63        1.84      8.14 o 
   2   9   6       60.27       27.45     10.14 o 
   3   9   6        7.33        0.85      8.04 o 
   4   9   6        0.98        6.66      8.69 o 
   5   9   6       96.86       83.80     32.97 o 
   6   9   6       27.66       16.68     11.95 o 
   7   9   6      175.87      179.24     21.30 o 
   8   9   6       84.88       86.72     17.60 o 
  -4  10   6        3.67      -14.05     16.30 o 
  -3  10   6        1.10      -11.47     11.47 o 
  -2  10   6        0.03        0.57     12.41 o 
  -1  10   6        0.12      -10.38     10.38 o 
   0  10   6        9.61        6.39     12.26 o 
   1  10   6        6.35       -9.62     10.95 o 
   2  10   6       22.30       28.35     15.05 o 
 -20   1   7       16.68       14.57      8.81 o 
 -19   1   7       16.33       11.05      7.92 o 
 -18   1   7       67.03       75.12     12.28 o 
 -17   1   7      160.51      188.34     16.48 o 
 -16   1   7        9.00        6.12      6.83 o 
 -15   1   7      980.58     1014.35     27.01 o 
 -14   1   7        7.77        2.12      4.26 o 
 -13   1   7        3.94        3.79      4.67 o 
 -12   1   7       60.29       71.25      5.74 o 
 -11   1   7     2472.88     2507.18     25.89 o 
 -10   1   7      722.96      662.99      8.59 o 
  -9   1   7        1.68       -0.80      1.66 o 
  -8   1   7      227.29      223.38      4.98 o 
  -7   1   7      266.70      234.88      4.72 o 
  -6   1   7     1121.99     1198.07     12.19 o 
  -5   1   7      277.96      294.57      4.97 o 
  -4   1   7      476.40      526.30      6.50 o 
  -3   1   7     1601.49     1764.70     13.27 o 
  -2   1   7        2.80        0.82      1.38 o 
  -1   1   7       67.59       67.12      2.57 o 
   0   1   7      234.34      225.31      4.32 o 
   1   1   7     3736.35     3714.75     20.66 o 
   2   1   7      118.64      104.50      3.32 o 
   3   1   7     1223.75     1245.64     10.96 o 
   4   1   7     2197.21     2148.35     15.54 o 
   5   1   7     2576.00     2802.02     16.75 o 
   6   1   7       35.46       25.67      2.21 o 
   7   1   7      170.56      186.50      4.75 o 
   8   1   7      120.91      126.50      4.21 o 
   9   1   7       26.66       44.53      4.14 o 
  10   1   7     1352.85     1384.34     17.19 o 
  11   1   7       26.00       17.46      4.43 o 
  12   1   7       67.38       57.98      6.08 o 
  13   1   7       72.54       73.19      7.87 o 
  14   1   7       20.28       29.18      7.29 o 
  15   1   7      291.87      324.20     16.58 o 
  16   1   7       79.78       79.97     16.19 o 
  17   1   7        7.20        9.59      9.49 o 
  18   1   7       66.11       82.18     20.00 o 
 -20   2   7        0.01       18.39      8.46 o 
 -19   2   7        4.33        7.69      8.10 o 
 -18   2   7        0.20        3.39      7.67 o 
 -17   2   7       42.21       39.44     14.52 o 
 -16   2   7       42.68       42.69      9.91 o 
 -15   2   7      558.45      551.75     23.69 o 
 -14   2   7      343.78      313.73     16.72 o 
 -13   2   7      433.78      390.74     16.12 o 
 -12   2   7     1159.14     1122.00     19.75 o 
 -11   2   7      604.54      614.99     12.36 o 
 -10   2   7     1842.00     1850.85     18.95 o 
  -9   2   7      976.79     1024.14     11.09 o 
  -8   2   7     1139.98     1167.61     10.37 o 
  -7   2   7      130.86      132.34      3.66 o 
  -6   2   7      104.11       83.61      3.11 o 
  -5   2   7      428.54      460.37      7.03 o 
  -4   2   7     2530.99     2624.58     21.29 o 
  -3   2   7     1233.13     1357.69     13.01 o 
  -2   2   7     4039.01     4166.01     26.38 o 
  -1   2   7      580.44      580.03      7.53 o 
   0   2   7        0.41       -0.30      2.25 o 
   1   2   7      151.33      162.66      4.29 o 
   2   2   7       75.74       80.96      2.68 o 
   3   2   7      895.64      796.75      8.55 o 
   4   2   7       66.97       71.44      3.36 o 
   5   2   7     2044.51     2075.93     15.77 o 
   6   2   7       49.23       51.41      3.00 o 
   7   2   7      506.16      425.68      7.90 o 
   8   2   7      128.26      147.50      6.63 o 
   9   2   7      161.68      175.87      8.36 o 
  10   2   7       93.62       96.97      6.47 o 
  11   2   7       74.92       71.43      7.60 o 
  12   2   7       21.11       15.38      6.41 o 
  13   2   7       65.55       71.24      9.66 o 
  14   2   7        0.79        3.20      7.23 o 
  15   2   7      181.59      143.91     18.11 o 
  16   2   7       16.90       12.06      9.87 o 
  17   2   7      140.89      136.74     26.17 o 
  18   2   7        2.69       13.09     12.41 o 
 -19   3   7       80.76       78.81     13.48 o 
 -18   3   7      651.39      624.74     31.88 o 
 -17   3   7        3.04       13.77      7.81 o 
 -16   3   7       21.48       23.04      9.81 o 
 -15   3   7      230.39      246.99     16.64 o 
 -14   3   7       17.10       13.69      6.33 o 
 -13   3   7      682.00      701.10     21.45 o 
 -12   3   7       71.20       66.09      8.86 o 
 -11   3   7      771.42      759.85     20.74 o 
 -10   3   7        0.13       -4.30      4.30 o 
  -9   3   7      148.77      152.46      8.95 o 
  -8   3   7      425.90      402.03     13.43 o 
  -7   3   7      352.14      351.18     12.11 o 
  -6   3   7      161.76      173.87      6.11 o 
  -5   3   7     2385.61     2392.34     20.98 o 
  -4   3   7     2280.70     2325.33     16.81 o 
  -3   3   7       92.16       91.90      3.89 o 
  -2   3   7     5437.83     5920.19     43.81 o 
  -1   3   7      236.18      221.37      4.97 o 
   0   3   7      483.50      548.96      7.65 o 
   1   3   7        5.65        5.43      1.69 o 
   2   3   7     1762.26     1851.09     16.83 o 
   3   3   7     2151.31     2141.73     16.75 o 
   4   3   7        8.11        5.69      1.66 o 
   5   3   7      113.95      129.46      6.61 o 
   6   3   7       11.99       12.35      2.89 o 
   7   3   7      127.41      126.93      9.97 o 
   8   3   7       19.29       23.60      7.47 o 
   9   3   7        2.06        1.45      5.86 o 
  10   3   7        1.51        4.80      5.81 o 
  11   3   7        5.53        0.58      5.27 o 
  12   3   7      405.02      407.04     19.42 o 
  13   3   7       75.65       71.19     10.09 o 
  14   3   7        0.14       -2.02      6.58 o 
  15   3   7      293.83      271.82     19.91 o 
  16   3   7       27.60       29.05     12.55 o 
  17   3   7        0.85        4.88     13.56 o 
  18   3   7       17.93       -0.71     43.22 o 
 -19   4   7        2.76        2.67      9.25 o 
 -18   4   7       50.88       80.15     11.06 o 
 -17   4   7       29.68       17.85      7.78 o 
 -16   4   7      472.15      481.74     23.04 o 
 -15   4   7       58.88       44.80      8.73 o 
 -14   4   7      200.51      235.50     27.98 o 
 -13   4   7      571.66      513.91     23.64 o 
 -12   4   7     1060.77     1011.52     31.67 o 
 -11   4   7      612.35      597.47     23.51 o 
 -10   4   7      817.53      787.17     25.94 o 
  -9   4   7       15.25       13.22      6.72 o 
  -8   4   7      181.05      170.10     23.28 o 
  -7   4   7     1251.84     1200.77     29.38 o 
  -6   4   7     1323.06     1285.71     19.62 o 
  -5   4   7     1361.99     1430.19     14.87 o 
  -4   4   7      813.21      893.84     12.09 o 
  -3   4   7     1167.95     1266.26     16.34 o 
  -2   4   7       95.72      103.85      4.37 o 
  -1   4   7       79.42       86.17      5.84 o 
   0   4   7     1412.73     1518.83     14.38 o 
   1   4   7      307.03      345.62      7.21 o 
   2   4   7        2.02        3.93      1.85 o 
   3   4   7        1.19        6.35      1.48 o 
   4   4   7       61.02       72.23      6.37 o 
   5   4   7        0.67       -1.24      3.16 o 
   6   4   7      787.24      742.70     20.39 o 
   7   4   7      107.13       91.33     11.51 o 
   8   4   7        0.64        9.96      6.63 o 
   9   4   7       29.79       21.86     11.81 o 
  10   4   7       96.46       94.30     13.27 o 
  11   4   7      208.49      189.71     17.99 o 
  12   4   7      255.23      267.08     17.32 o 
  13   4   7        7.69        8.18      6.34 o 
  14   4   7        4.02        5.23      7.47 o 
  15   4   7       23.45       27.16      9.54 o 
  16   4   7       48.91       47.14     16.02 o 
  17   4   7       44.12       23.50     13.16 o 
 -18   5   7       46.69      106.95     25.77 o 
 -17   5   7       44.90       52.64     12.10 o 
 -16   5   7       23.98       26.97     10.94 o 
 -15   5   7        6.94        1.12      8.11 o 
 -14   5   7      128.14      104.44     15.18 o 
 -13   5   7      261.12      254.09     21.31 o 
 -12   5   7       57.99       71.42     12.42 o 
 -11   5   7       21.30       14.47      7.94 o 
 -10   5   7        0.69       -1.02      5.48 o 
  -9   5   7      415.19      407.63     19.93 o 
  -8   5   7       10.33       15.25      7.74 o 
  -7   5   7      266.23      264.40     18.13 o 
  -6   5   7     1252.47     1244.00     31.59 o 
  -5   5   7      976.58      994.34     20.22 o 
  -4   5   7       88.11       93.13      7.92 o 
  -3   5   7      247.69      247.79     10.11 o 
  -2   5   7      322.52      367.54     11.09 o 
  -1   5   7       58.94       56.17      5.62 o 
   0   5   7      134.75      134.53      9.37 o 
   1   5   7      128.56      163.42     10.61 o 
   2   5   7      323.07      353.54     12.46 o 
   3   5   7       78.95       76.73      7.22 o 
   4   5   7       24.21       25.46      6.75 o 
   5   5   7      197.58      166.33     12.24 o 
   6   5   7       40.96       44.50      7.58 o 
   7   5   7      111.83      110.53     11.24 o 
   8   5   7      288.93      296.00     17.91 o 
   9   5   7      121.27      103.13     11.65 o 
  10   5   7        4.91        3.30      5.50 o 
  11   5   7       49.31       48.76     11.88 o 
  12   5   7       51.97       54.53     16.29 o 
  13   5   7      136.55      143.92     18.28 o 
  14   5   7        7.24        1.99      9.49 o 
  15   5   7       18.93       32.18     11.73 o 
  16   5   7        0.37        4.00     12.94 o 
 -16   6   7      154.49      125.60     17.64 o 
 -15   6   7       11.61        6.45      8.91 o 
 -14   6   7       96.53       89.58     14.45 o 
 -13   6   7      480.12      470.11     37.80 o 
 -12   6   7      364.65      427.19     27.59 o 
 -11   6   7      216.89      219.18     19.54 o 
 -10   6   7       47.43       57.35     11.47 o 
  -9   6   7       88.43       75.49     25.56 o 
  -8   6   7        7.90        8.42      6.86 o 
  -7   6   7       42.23       36.25      8.78 o 
  -6   6   7      607.66      611.46     23.95 o 
  -5   6   7      410.00      450.52     17.41 o 
  -4   6   7     1032.29     1020.28     25.04 o 
  -3   6   7      576.46      592.86     14.93 o 
  -2   6   7       20.93       12.03      4.88 o 
  -1   6   7        2.76        1.54      3.40 o 
   0   6   7      962.32      950.30     21.86 o 
   1   6   7      297.95      290.88     15.81 o 
   2   6   7       68.84       60.16      8.35 o 
   3   6   7       40.74       44.50      7.70 o 
   4   6   7      146.33      110.51     10.93 o 
   5   6   7       50.97       46.31     11.51 o 
   6   6   7       92.29       92.70     10.62 o 
   7   6   7       15.34        6.04      5.87 o 
   8   6   7        0.18       -0.80      4.70 o 
   9   6   7        0.92       -4.44      5.59 o 
  10   6   7        4.30        9.77      6.59 o 
  11   6   7      104.67      110.11     13.40 o 
  12   6   7      100.21      118.96     13.61 o 
  13   6   7       41.77       25.66      8.31 o 
  14   6   7       15.58       12.07      8.24 o 
  15   6   7        0.77        5.48     11.91 o 
 -15   7   7        0.04       20.43     14.19 o 
 -14   7   7       45.79       32.70     11.14 o 
 -13   7   7        3.97        6.39      8.68 o 
 -12   7   7       33.37       28.71      9.90 o 
 -11   7   7       70.02       96.91     14.82 o 
 -10   7   7       31.84       16.36      9.85 o 
  -9   7   7      513.16      541.40     25.99 o 
  -8   7   7      111.45       96.02     15.22 o 
  -7   7   7       17.20        8.92      7.92 o 
  -6   7   7      184.32      197.91     17.87 o 
  -5   7   7       22.63       19.22      7.17 o 
  -4   7   7       20.82       22.99      7.17 o 
  -3   7   7      342.94      339.94     17.47 o 
  -2   7   7      533.67      527.74     17.61 o 
  -1   7   7      283.23      299.35     15.48 o 
   0   7   7      186.71      183.00     13.00 o 
   1   7   7       26.61       30.46      7.60 o 
   2   7   7      235.20      207.45     18.71 o 
   3   7   7       75.96       50.58     12.29 o 
   4   7   7      114.00      106.61     11.70 o 
   5   7   7       21.66       18.83      6.83 o 
   6   7   7      124.15      106.19     12.05 o 
   7   7   7       11.84       16.78      7.54 o 
   8   7   7        5.92       19.40      7.35 o 
   9   7   7       75.05       84.52     11.95 o 
  10   7   7       17.07       17.64      8.01 o 
  11   7   7      101.09       85.56     12.89 o 
  12   7   7       14.55        7.72      7.32 o 
  13   7   7        0.14        2.70     10.54 o 
 -13   8   7       52.01       17.05     23.84 o 
 -12   8   7       10.79       24.36     11.06 o 
 -11   8   7       44.03       41.21     12.02 o 
 -10   8   7        1.58        6.87      9.53 o 
  -9   8   7        3.00        2.47      9.38 o 
  -8   8   7       25.66       28.16     10.33 o 
  -7   8   7      185.56      180.83     21.01 o 
  -6   8   7       45.79       51.54     12.05 o 
  -5   8   7       13.13       33.24     10.27 o 
  -4   8   7       59.65       57.41     12.63 o 
  -3   8   7       13.01        0.25      7.93 o 
  -2   8   7       17.14       10.02      8.06 o 
  -1   8   7      144.26      141.94     12.66 o 
   0   8   7       17.16       23.77      8.54 o 
   1   8   7        6.74        1.93      6.57 o 
   2   8   7       59.05       41.04     10.01 o 
   3   8   7       18.78       12.31      8.66 o 
   4   8   7        0.93       -9.75      9.75 o 
   5   8   7        1.80        5.07      9.11 o 
   6   8   7        3.88        2.31      6.63 o 
   7   8   7        1.46       12.33      7.41 o 
   8   8   7       34.84       37.53      9.91 o 
   9   8   7      274.84      311.73     33.80 o 
  10   8   7      375.00      373.67     24.20 o 
  11   8   7        5.67        6.45     11.92 o 
  -9   9   7      181.02      204.98     27.91 o 
  -8   9   7       22.82       19.37     13.88 o 
  -7   9   7       17.60        4.06     12.70 o 
  -6   9   7        6.72       10.89     12.78 o 
  -5   9   7        6.87       -0.27     11.74 o 
  -4   9   7       31.53       42.61     12.62 o 
  -3   9   7       33.04       29.19     11.04 o 
  -2   9   7        9.52       16.90     12.41 o 
  -1   9   7      251.87      249.31     28.60 o 
   0   9   7        0.32        2.18     10.16 o 
   1   9   7       45.40       46.11     11.08 o 
   2   9   7      119.23      103.92     14.60 o 
   3   9   7       52.12       71.57     12.79 o 
   4   9   7      345.38      318.11     39.95 o 
   5   9   7        1.93        0.06      9.98 o 
   6   9   7        1.63       -3.01      9.76 o 
   7   9   7       21.02       16.07     10.52 o 
   8   9   7       13.14       15.34     11.83 o 
  -3  10   7        4.76        4.20     12.81 o 
  -2  10   7        3.90      -10.94     10.94 o 
  -1  10   7       21.10        0.83     13.67 o 
   0  10   7        0.70      -11.11     11.11 o 
   1  10   7        4.87       11.40     12.61 o 
 -20   0   8        0.95        7.56      9.96 o 
 -19   0   8        6.92        3.29      8.79 o 
 -18   0   8      693.91      691.61     30.92 o 
 -17   0   8       76.83       98.29     15.48 o 
 -16   0   8      499.21      508.42     25.33 o 
 -15   0   8        3.10        2.40      6.44 o 
 -14   0   8      190.51      183.35     32.84 o 
 -13   0   8     1131.53     1106.53     33.00 o 
 -12   0   8      563.15      521.80     18.28 o 
 -11   0   8     1591.37     1534.79     20.96 o 
 -10   0   8     2280.00     2240.76     25.07 o 
  -9   0   8     1166.80     1193.93     16.89 o 
  -8   0   8       84.14       73.08      5.07 o 
  -7   0   8      154.06      176.98      6.60 o 
  -6   0   8     2517.29     2424.22     22.85 o 
  -5   0   8       65.14      111.98      5.18 o 
  -4   0   8     2039.96     2266.36     22.60 o 
  -3   0   8     1559.70     1685.54     38.63 o 
  -2   0   8      823.17      896.33     14.01 o 
  -1   0   8     1327.56     1347.01     14.81 o 
   0   0   8     4087.80     4021.38     30.24 o 
   1   0   8     6678.47     6362.34     52.21 o 
   2   0   8    13576.72    14335.91    193.42 o 
   3   0   8      187.53      141.62      5.36 o 
   4   0   8     4009.07     4344.21     48.54 o 
   5   0   8     2278.20     2254.81     24.23 o 
   6   0   8        6.36       -0.97      2.22 o 
   7   0   8        6.38        0.44      2.53 o 
   8   0   8      234.01      196.75      7.98 o 
   9   0   8       11.52       18.57      4.05 o 
  10   0   8      447.89      417.12     16.07 o 
  12   0   8      235.80      281.72     17.68 o 
  13   0   8     1289.18     1277.24     35.71 o 
  14   0   8      663.09      660.83     26.63 o 
  15   0   8       40.26       17.93     13.41 o 
  16   0   8      193.60      253.95     27.48 o 
  17   0   8        7.35        4.57     13.63 o 
  18   0   8       53.41       53.13     16.81 o 
 -20   1   8        0.00        8.72      8.09 o 
 -19   1   8        5.80       11.75      8.41 o 
 -18   1   8      231.81      212.32     18.44 o 
 -17   1   8      172.89      162.67     15.66 o 
 -16   1   8       93.01       92.65     20.08 o 
 -15   1   8      700.92      715.04     25.13 o 
 -14   1   8       52.49       57.00      9.15 o 
 -13   1   8       25.16       18.32      5.38 o 
 -12   1   8      165.64      171.40      9.15 o 
 -11   1   8       53.30       47.93      4.58 o 
 -10   1   8        4.59        1.24      2.55 o 
  -9   1   8      525.62      529.25      7.83 o 
  -8   1   8        4.53        5.51      1.79 o 
  -7   1   8      766.80      777.80      8.61 o 
  -6   1   8     2677.25     2927.55     19.03 o 
  -5   1   8      114.13      124.03      4.01 o 
  -4   1   8      327.58      315.33      5.32 o 
  -3   1   8     1329.76     1295.57     11.30 o 
  -2   1   8     1270.88     1329.96     10.92 o 
  -1   1   8     2384.04     2414.55     16.76 o 
   0   1   8      174.04      156.78      3.95 o 
   1   1   8       42.02       46.24      2.40 o 
   2   1   8      260.57      281.53      5.07 o 
   3   1   8      180.32      157.53      5.36 o 
   4   1   8     1259.45     1326.25     11.33 o 
   5   1   8      954.40      980.31      9.61 o 
   6   1   8      812.51      873.76      9.26 o 
   7   1   8       83.35       89.60      3.88 o 
   8   1   8      436.64      456.26      7.94 o 
   9   1   8      227.00      228.21      7.18 o 
  10   1   8      875.63      845.72     14.30 o 
  11   1   8        3.22        5.59      3.64 o 
  12   1   8      185.33      182.06     10.10 o 
  13   1   8       11.74        9.21      6.07 o 
  14   1   8      149.17      161.97     14.66 o 
  15   1   8      134.90      134.99     12.00 o 
  16   1   8      252.36      224.60     32.78 o 
  17   1   8      153.50      149.36     25.20 o 
  18   1   8        4.56        8.97     14.43 o 
 -20   2   8       67.10       60.09     15.59 o 
 -19   2   8        1.23        7.03      7.45 o 
 -18   2   8        0.67       -1.60      7.00 o 
 -17   2   8       36.10       32.01      9.49 o 
 -16   2   8        8.30       16.57      8.29 o 
 -15   2   8      325.77      305.11     17.60 o 
 -14   2   8       10.65        8.39      5.95 o 
 -13   2   8       43.19       34.62      7.54 o 
 -12   2   8     1861.73     1797.68     25.51 o 
 -11   2   8     1261.22     1248.81     20.34 o 
 -10   2   8       19.70       23.91      3.34 o 
  -9   2   8      697.91      678.57      9.81 o 
  -8   2   8       22.40       27.10      2.44 o 
  -7   2   8       57.07       58.92      2.87 o 
  -6   2   8      456.60      437.46      9.37 o 
  -5   2   8      404.39      404.47      8.88 o 
  -4   2   8     1531.76     1559.59     14.96 o 
  -3   2   8     3478.88     3604.48     20.77 o 
  -2   2   8      251.97      298.66      5.55 o 
  -1   2   8      703.59      723.74      9.81 o 
   0   2   8     1574.69     1548.61     13.68 o 
   1   2   8      149.61      125.51      3.45 o 
   2   2   8      492.23      469.59      8.25 o 
   3   2   8      165.72      187.40      4.88 o 
   4   2   8       71.27       88.00      3.85 o 
   5   2   8      974.55      970.68     10.21 o 
   6   2   8       97.81       92.10      4.93 o 
   7   2   8     1373.82     1344.25     15.14 o 
   8   2   8       17.82        7.45      2.91 o 
   9   2   8     2169.42     2229.67     31.18 o 
  10   2   8       11.77       11.35      4.17 o 
  11   2   8        0.75        4.98      5.46 o 
  12   2   8        8.59        0.02      5.86 o 
  13   2   8      164.55      142.18     12.66 o 
  14   2   8        3.56       -2.24      5.99 o 
  15   2   8      125.64      127.41     17.70 o 
  16   2   8       32.70       30.14     11.70 o 
  17   2   8       41.03       52.60     13.10 o 
  18   2   8       54.20       31.46     13.07 o 
 -19   3   8       43.38       58.29     12.28 o 
 -18   3   8       12.35       14.13      8.95 o 
 -17   3   8      109.47      102.73     12.43 o 
 -16   3   8       23.05       19.36      7.20 o 
 -15   3   8        0.39       -5.33      5.33 o 
 -14   3   8        6.02        0.65      5.74 o 
 -13   3   8      440.32      456.86     28.58 o 
 -12   3   8      932.49      934.79     23.76 o 
 -11   3   8     1324.18     1313.85     27.02 o 
 -10   3   8     1130.39     1108.73     23.79 o 
  -9   3   8       84.68       91.43      8.51 o 
  -8   3   8       61.39       60.62      7.00 o 
  -7   3   8      300.97      318.88     10.56 o 
  -6   3   8      374.11      454.02      8.97 o 
  -5   3   8     1344.99     1480.69     15.98 o 
  -4   3   8       81.33       65.16      3.03 o 
  -3   3   8        3.42        3.50      1.54 o 
  -2   3   8       12.31       19.25      2.30 o 
  -1   3   8      288.87      372.43      6.67 o 
   0   3   8      469.84      531.91      8.08 o 
   1   3   8       55.99       54.65      3.12 o 
   2   3   8      453.16      517.34      8.88 o 
   3   3   8      108.35      107.01      4.39 o 
   4   3   8      197.61      158.76      6.17 o 
   5   3   8       17.32       16.93      4.22 o 
   6   3   8      199.88      203.60      9.27 o 
   7   3   8      557.70      594.10     22.92 o 
   8   3   8      908.05      950.77     22.92 o 
   9   3   8      331.46      326.55     19.47 o 
  10   3   8      353.90      333.67     19.22 o 
  11   3   8        7.86        3.76      5.71 o 
  12   3   8        7.22       10.43      6.73 o 
  13   3   8       76.34      106.27     17.41 o 
  14   3   8       25.12       29.07      8.72 o 
  15   3   8       20.61        6.29      8.01 o 
  16   3   8        0.58        3.21     11.13 o 
  17   3   8       24.77       35.76     22.41 o 
 -19   4   8        2.74       19.80     10.33 o 
 -18   4   8       15.79       52.59     22.79 o 
 -17   4   8       82.08       97.19     12.16 o 
 -16   4   8       24.69       21.87      8.28 o 
 -15   4   8        1.47        8.96      6.79 o 
 -14   4   8      118.13      131.15     15.60 o 
 -13   4   8      317.23      322.01     33.47 o 
 -12   4   8        8.13        9.30      6.91 o 
 -11   4   8       96.37       83.17     11.52 o 
 -10   4   8      253.13      226.94     20.79 o 
  -9   4   8     1874.74     1857.66     44.36 o 
  -8   4   8     2028.78     1922.15     58.97 o 
  -7   4   8       10.26        6.36      4.50 o 
  -6   4   8      398.34      444.81     11.62 o 
  -5   4   8      193.06      223.93      5.89 o 
  -4   4   8      158.36      158.73      4.02 o 
  -3   4   8      896.96      880.64     16.62 o 
  -2   4   8       25.07       14.02      2.82 o 
  -1   4   8      110.06      123.48      4.68 o 
   0   4   8      421.34      449.38      7.71 o 
   1   4   8        5.36        8.71      1.87 o 
   2   4   8     1391.61     1444.19     14.22 o 
   3   4   8       12.49       15.35      3.63 o 
   4   4   8        3.87        5.76      2.84 o 
   5   4   8      178.49      186.14     12.22 o 
   6   4   8       17.98       24.72      4.96 o 
   7   4   8      498.14      469.08     17.14 o 
   8   4   8     1435.48     1282.84     34.78 o 
   9   4   8      266.93      277.17     20.44 o 
  10   4   8        9.92        6.18      6.32 o 
  11   4   8        5.78        4.68      6.82 o 
  12   4   8        2.59        1.16      5.91 o 
  13   4   8       16.93       20.53      7.90 o 
  14   4   8       14.45       14.16     10.49 o 
  15   4   8       10.64       14.63      8.55 o 
  16   4   8        8.42       12.15     16.01 o 
  17   4   8        5.77       12.52     11.67 o 
 -18   5   8      130.73      200.52     65.62 o 
 -17   5   8        0.18       14.51      9.02 o 
 -16   5   8        6.28       27.08     10.40 o 
 -15   5   8       47.79       30.59     10.89 o 
 -14   5   8       44.23       24.18      9.99 o 
 -13   5   8      454.72      467.27     24.93 o 
 -12   5   8       39.01       39.87     10.37 o 
 -11   5   8      295.70      326.58     26.84 o 
 -10   5   8      327.33      343.76     24.76 o 
  -9   5   8        1.55       10.87      6.37 o 
  -8   5   8       61.09       69.46     14.45 o 
  -7   5   8      117.35      107.76     21.25 o 
  -6   5   8     2034.08     2052.95     41.27 o 
  -5   5   8      186.53      137.65      9.58 o 
  -4   5   8       34.98       21.02      4.80 o 
  -3   5   8        2.58       -3.26      3.26 o 
  -2   5   8       85.03       86.80      5.11 o 
  -1   5   8      609.73      567.65     10.28 o 
   0   5   8       35.19       28.29      3.51 o 
   1   5   8        2.25        1.18      3.11 o 
   2   5   8      170.13      145.61      9.76 o 
   3   5   8       86.64      100.25      8.35 o 
   4   5   8       18.40       26.18      9.36 o 
   5   5   8      148.19      110.85     10.71 o 
   6   5   8      479.01      386.99     21.84 o 
   7   5   8        5.06        9.28      5.39 o 
   8   5   8        6.02        1.59      4.88 o 
   9   5   8      271.31      267.38     17.59 o 
  10   5   8       72.41       61.14      9.82 o 
  11   5   8       42.63       61.28     11.17 o 
  12   5   8      145.58      153.09     18.69 o 
  13   5   8      276.27      308.40     29.67 o 
  14   5   8       90.66       96.05     16.87 o 
  15   5   8       59.00       67.82     14.47 o 
  16   5   8       20.49       27.48     11.90 o 
 -16   6   8      622.60      609.78     31.62 o 
 -15   6   8      150.10      172.64     19.75 o 
 -14   6   8       69.21       70.07     13.49 o 
 -13   6   8        0.00       -4.72      9.93 o 
 -12   6   8      245.95      230.42     20.54 o 
 -11   6   8       41.55       56.42     11.96 o 
 -10   6   8        8.18        1.82      6.49 o 
  -9   6   8       75.19       54.62     11.01 o 
  -8   6   8        3.72        0.74      5.67 o 
  -7   6   8        1.58        0.50      4.97 o 
  -6   6   8      112.91      111.03     13.32 o 
  -5   6   8      449.00      462.81     17.74 o 
  -4   6   8     1330.25     1314.23     27.82 o 
  -3   6   8      614.48      571.12     16.60 o 
  -2   6   8      286.71      272.27     11.29 o 
  -1   6   8        5.25        5.32      4.72 o 
   0   6   8        0.01       -3.64      3.64 o 
   1   6   8      295.09      286.15     15.33 o 
   2   6   8       20.83       18.94      5.89 o 
   3   6   8      814.22      763.63     22.73 o 
   4   6   8       83.65       71.85      9.58 o 
   5   6   8       19.95       12.65      6.13 o 
   6   6   8       39.13       29.54      7.21 o 
   7   6   8        9.26        6.59      5.51 o 
   8   6   8      144.15      142.83     13.92 o 
   9   6   8        9.81       17.18      6.85 o 
  10   6   8      310.95      325.83     21.04 o 
  11   6   8        0.86       -6.13      6.13 o 
  12   6   8      132.89      134.01     16.41 o 
  13   6   8        4.03       -1.93      7.01 o 
  14   6   8        1.43       -4.26     13.20 o 
 -15   7   8       80.05       83.04     16.01 o 
 -14   7   8      314.84      325.50     26.28 o 
 -13   7   8      129.67      139.90     17.86 o 
 -12   7   8       37.01       34.94     11.42 o 
 -11   7   8      265.44      265.46     22.63 o 
 -10   7   8       11.41       -6.56      7.83 o 
  -9   7   8      111.99      120.56     17.64 o 
  -8   7   8       30.42       19.57      8.98 o 
  -7   7   8      161.27      160.18     32.23 o 
  -6   7   8        2.36        6.07      7.65 o 
  -5   7   8       27.64       32.18      7.80 o 
  -4   7   8      244.77      233.40     19.49 o 
  -3   7   8       57.92       67.92     11.58 o 
  -2   7   8      761.96      731.69     26.09 o 
  -1   7   8      201.86      177.57     12.82 o 
   0   7   8      144.56      137.73     11.76 o 
   1   7   8        0.10        1.32      5.42 o 
   2   7   8       14.05        7.74      7.00 o 
   3   7   8        2.70        1.88      6.39 o 
   4   7   8       77.86       54.30     15.98 o 
   5   7   8       32.23       23.07     10.27 o 
   6   7   8       23.20       12.95      8.89 o 
   7   7   8       13.25       16.27      7.11 o 
   8   7   8       35.61       30.94      8.50 o 
   9   7   8       30.46       15.73      9.84 o 
  10   7   8      105.83      102.66     15.44 o 
  11   7   8      151.50      180.45     17.03 o 
  12   7   8      134.94      106.86     13.99 o 
  13   7   8       11.15       -7.79      9.86 o 
 -12   8   8      283.61      250.37     23.39 o 
 -11   8   8      834.79      922.94     36.61 o 
 -10   8   8      116.44      154.28     19.14 o 
  -9   8   8      116.70      134.88     18.09 o 
  -8   8   8        4.52       10.44      8.77 o 
  -7   8   8       45.47       61.56     16.99 o 
  -6   8   8       16.19       19.94     19.26 o 
  -5   8   8      375.85      406.01     27.32 o 
  -4   8   8       44.60       48.84     15.88 o 
  -3   8   8       25.01       23.05      9.46 o 
  -2   8   8      122.39      137.06     16.61 o 
  -1   8   8      108.69      130.51     12.26 o 
   0   8   8        9.21        7.19      7.50 o 
   1   8   8        0.19        2.08      7.62 o 
   2   8   8        5.81       -1.75      6.69 o 
   3   8   8       80.46       95.62     15.41 o 
   4   8   8       15.98       23.89     13.56 o 
   5   8   8       14.86       26.51     10.63 o 
   6   8   8       47.75       62.56     11.05 o 
   7   8   8      175.23      191.98     17.51 o 
   8   8   8      459.41      481.72     36.89 o 
   9   8   8       78.62       61.76     11.21 o 
  10   8   8      166.08      195.01     26.90 o 
  -9   9   8       19.26       15.45     13.97 o 
  -8   9   8       29.61       16.84     14.63 o 
  -7   9   8       72.75       89.63     51.64 o 
  -6   9   8        0.21        0.51     12.23 o 
  -5   9   8        3.49        7.30     11.82 o 
  -4   9   8       60.62       53.80     13.39 o 
  -3   9   8        0.68        2.80      8.92 o 
  -2   9   8        3.40       -9.22      9.22 o 
  -1   9   8       35.24       51.59     21.30 o 
   0   9   8       19.51       20.89     12.87 o 
   1   9   8       22.71       10.51      9.04 o 
   2   9   8        2.43        2.93      8.74 o 
   3   9   8       53.76       37.29     10.50 o 
   4   9   8       21.05       27.65     10.66 o 
   5   9   8       28.45       38.94     13.75 o 
   6   9   8        0.13        4.41     10.13 o 
   7   9   8      591.87      610.04     34.33 o 
  -2  10   8       73.12       40.99     15.68 o 
  -1  10   8       87.44       80.69     20.39 o 
   0  10   8        8.76       -3.08     11.84 o 
 -20   1   9       31.81       38.00     10.68 o 
 -19   1   9      334.55      289.29     21.22 o 
 -18   1   9      374.32      354.28     30.75 o 
 -17   1   9      178.22      174.15     16.20 o 
 -16   1   9      139.27      135.56     14.28 o 
 -15   1   9      879.43      935.40     28.64 o 
 -14   1   9       17.91       10.77      5.97 o 
 -13   1   9      116.43      115.22     10.45 o 
 -12   1   9        0.12       -4.60      4.60 o 
 -11   1   9       10.41        6.62      3.04 o 
 -10   1   9     3735.14     3672.96     27.08 o 
  -9   1   9       24.00       20.97      2.78 o 
  -8   1   9        0.21        2.36      1.95 o 
  -7   1   9     1875.87     2019.00     15.82 o 
  -6   1   9      458.97      524.86      7.71 o 
  -5   1   9     4155.38     4276.64     25.87 o 
  -4   1   9      201.30      190.82      4.52 o 
  -3   1   9     1340.45     1154.18     10.24 o 
  -2   1   9      307.84      326.00      5.21 o 
  -1   1   9       16.41       27.76      1.92 o 
   0   1   9      866.91     1005.75      9.17 o 
   1   1   9      771.01      991.78     10.11 o 
   2   1   9     6862.10     7019.04     38.72 o 
   3   1   9      399.08      494.75      7.23 o 
   4   1   9        4.65        3.09      1.57 o 
   5   1   9        0.50        3.26      2.01 o 
   6   1   9      334.68      314.83      7.01 o 
   7   1   9      210.72      225.06      5.49 o 
   8   1   9      979.98     1042.00     13.09 o 
   9   1   9      782.96      750.99     13.41 o 
  10   1   9     2173.89     2232.03     27.94 o 
  11   1   9      441.54      461.04     18.18 o 
  12   1   9      448.06      486.28     15.50 o 
  13   1   9      635.37      654.70     24.10 o 
  14   1   9       70.24       69.43      9.18 o 
  15   1   9      418.97      506.41     29.64 o 
  16   1   9       24.94       43.73     16.84 o 
  17   1   9       62.62       99.26     21.23 o 
  18   1   9       43.12       56.08     18.70 o 
 -20   2   9        2.79        7.18      7.53 o 
 -19   2   9       96.35       90.13     13.73 o 
 -18   2   9       80.47       64.98     11.85 o 
 -17   2   9       93.86       78.08     12.83 o 
 -16   2   9       14.55       15.52      6.45 o 
 -15   2   9      342.08      320.36     18.36 o 
 -14   2   9      656.33      606.05     20.32 o 
 -13   2   9       67.87       62.84      8.95 o 
 -12   2   9       34.69       30.71      5.15 o 
 -11   2   9       28.84       27.96      4.89 o 
 -10   2   9       36.61       38.04      3.80 o 
  -9   2   9        1.20       -0.14      2.14 o 
  -8   2   9      796.20      840.29     10.24 o 
  -7   2   9     1442.76     1526.61     12.45 o 
  -6   2   9      308.63      341.82      5.41 o 
  -5   2   9     3395.13     3564.98     27.72 o 
  -4   2   9      314.98      362.62      7.01 o 
  -3   2   9     2359.02     2479.96     19.92 o 
  -2   2   9      147.68      190.23      3.97 o 
  -1   2   9      156.11      160.93      3.87 o 
   0   2   9      509.51      467.70      7.60 o 
   1   2   9      210.89      252.66      8.19 o 
   2   2   9       36.05       28.33      2.44 o 
   3   2   9       51.00       38.86      2.87 o 
   4   2   9       53.20       53.45      3.36 o 
   5   2   9      148.40      166.36      5.01 o 
   6   2   9      476.31      489.43      8.01 o 
   7   2   9     1058.98     1018.54     15.44 o 
   8   2   9      266.71      257.29     11.42 o 
   9   2   9      139.02      131.80      9.16 o 
  10   2   9       11.81       10.69      4.80 o 
  11   2   9       73.03       66.16      8.76 o 
  12   2   9       40.01       29.16      7.65 o 
  13   2   9       17.48       12.45      6.68 o 
  14   2   9      111.72      137.57     17.43 o 
  15   2   9      154.02      172.79     19.50 o 
  16   2   9        2.13        8.31      9.19 o 
  17   2   9      120.58      166.88     41.15 o 
  18   2   9        6.19       16.55     15.07 o 
 -19   3   9       28.93       24.33      9.81 o 
 -18   3   9        7.53        7.96     12.86 o 
 -17   3   9       15.45       12.22      7.45 o 
 -16   3   9       98.33      104.74     15.06 o 
 -15   3   9        1.01        9.06      6.05 o 
 -14   3   9      230.67      223.68     15.60 o 
 -13   3   9       77.38       72.09      9.59 o 
 -12   3   9      127.26      130.76     11.70 o 
 -11   3   9     1184.11     1160.02     25.69 o 
 -10   3   9      277.35      270.04     14.17 o 
  -9   3   9      208.35      213.91     12.26 o 
  -8   3   9      643.30      658.54     15.21 o 
  -7   3   9       72.14       74.88      6.63 o 
  -6   3   9      469.92      460.79     12.15 o 
  -5   3   9     1774.48     1843.98     18.78 o 
  -4   3   9        0.01        2.20      1.81 o 
  -3   3   9        4.96       10.48      1.92 o 
  -2   3   9      279.64      261.79      5.41 o 
  -1   3   9      605.55      666.65      8.37 o 
   0   3   9     1503.04     1492.44     16.59 o 
   1   3   9        1.88        3.08      1.56 o 
   2   3   9      649.83      621.62     10.05 o 
   3   3   9     1078.49     1054.72     13.16 o 
   4   3   9       24.80       26.22      3.18 o 
   5   3   9     1406.30     1352.31     19.04 o 
   6   3   9        4.59        7.89      4.48 o 
   7   3   9       35.94       43.68      6.87 o 
   8   3   9        4.34        6.35      5.55 o 
   9   3   9      619.59      615.79     25.00 o 
  10   3   9       28.05       21.69      7.31 o 
  11   3   9       54.26       45.07     10.91 o 
  12   3   9      114.57       95.70     11.24 o 
  13   3   9       17.30       15.72      7.53 o 
  14   3   9       31.20       28.85      8.84 o 
  15   3   9       20.26       34.80     12.20 o 
  16   3   9       26.87       20.74     12.24 o 
  17   3   9        0.64        3.34      9.69 o 
 -19   4   9      180.88      183.51     19.26 o 
 -18   4   9        2.36       -3.15     11.82 o 
 -17   4   9       21.11       27.76      8.45 o 
 -16   4   9        4.33        4.84      7.13 o 
 -15   4   9       73.59       85.51     13.01 o 
 -14   4   9      110.97       96.39     13.92 o 
 -13   4   9      513.60      500.30     24.95 o 
 -12   4   9      494.16      453.43     21.89 o 
 -11   4   9      182.47      195.44     27.26 o 
 -10   4   9        9.55        9.29      6.26 o 
  -9   4   9       69.45       77.87     10.71 o 
  -8   4   9     1101.33     1030.13     28.23 o 
  -7   4   9      442.88      452.49     18.48 o 
  -6   4   9       79.05      114.81      9.62 o 
  -5   4   9      335.80      315.83     13.22 o 
  -4   4   9      268.17      305.82      6.95 o 
  -3   4   9      146.93      176.37      4.71 o 
  -2   4   9      708.84      707.90     12.68 o 
  -1   4   9        1.17       -2.03      2.03 o 
   0   4   9      558.41      531.48      8.52 o 
   1   4   9       37.87       55.08      3.33 o 
   2   4   9      101.43      111.78      6.37 o 
   3   4   9      614.29      618.04     24.99 o 
   4   4   9      220.92      265.73     10.49 o 
   5   4   9        6.25        8.90      4.44 o 
   6   4   9      376.19      419.01     16.23 o 
   7   4   9      213.04      192.70     18.91 o 
   8   4   9      456.85      475.91     21.76 o 
   9   4   9      270.79      319.53     22.26 o 
  10   4   9      173.85      171.91     17.57 o 
  11   4   9       57.03       34.40     10.85 o 
  12   4   9      116.60      141.58     13.61 o 
  13   4   9       48.05       39.82      9.56 o 
  14   4   9        0.17       -7.29      7.29 o 
  15   4   9       27.24       17.54      9.34 o 
  16   4   9        5.09       35.45     25.50 o 
 -18   5   9       31.54       41.88     14.63 o 
 -17   5   9       48.20       58.25     12.81 o 
 -16   5   9      211.45      229.85     24.17 o 
 -15   5   9       77.95       60.97     13.67 o 
 -14   5   9        7.02       -5.14      7.64 o 
 -13   5   9       13.13       18.95      8.41 o 
 -12   5   9      366.85      357.61     24.25 o 
 -11   5   9       41.53       37.12      9.58 o 
 -10   5   9       12.19       16.02      7.57 o 
  -9   5   9      141.90      147.49     20.43 o 
  -8   5   9        7.87        8.49      6.76 o 
  -7   5   9      271.25      284.63     17.63 o 
  -6   5   9      776.99      738.75     38.39 o 
  -5   5   9     1085.18     1029.90     21.17 o 
  -4   5   9      182.60      181.01     10.66 o 
  -3   5   9        0.00        4.84      3.28 o 
  -2   5   9      143.36      164.13     14.31 o 
  -1   5   9      692.56      654.85     17.22 o 
   0   5   9      169.47      137.29     11.70 o 
   1   5   9      294.91      268.14     11.68 o 
   2   5   9       37.15       58.69      6.61 o 
   3   5   9       46.56       29.42      5.14 o 
   4   5   9      373.88      336.26     17.67 o 
   5   5   9     1859.43     1676.68     33.63 o 
   6   5   9      205.74      232.05     15.36 o 
   7   5   9       11.64        3.55      6.43 o 
   8   5   9       45.46       37.94      8.03 o 
   9   5   9       61.06       69.39     10.06 o 
  10   5   9        0.02       -2.19      5.58 o 
  11   5   9       24.02        8.36      6.60 o 
  12   5   9        0.15       -5.44      6.18 o 
  13   5   9      332.52      358.65     27.85 o 
  14   5   9       40.86       29.30     12.25 o 
  15   5   9       50.52       60.37     11.49 o 
 -16   6   9      168.60      168.71     25.37 o 
 -15   6   9       47.28       69.81     14.19 o 
 -14   6   9      124.43      151.61     18.22 o 
 -13   6   9       43.40       26.36     12.54 o 
 -12   6   9       45.65       16.40      9.52 o 
 -11   6   9      203.67      223.35     20.39 o 
 -10   6   9      244.32      236.01     20.11 o 
  -9   6   9       96.92      111.76     14.24 o 
  -8   6   9        0.41        1.47      6.08 o 
  -7   6   9       41.88       53.29      9.95 o 
  -6   6   9       42.55       31.86     11.18 o 
  -5   6   9        1.05       -0.99      4.80 o 
  -4   6   9        1.66       -0.19      4.13 o 
  -3   6   9      295.14      329.51     26.01 o 
  -2   6   9        8.31        8.49      5.42 o 
  -1   6   9      449.36      435.78     15.41 o 
   0   6   9       59.70       72.38      8.25 o 
   1   6   9      340.48      314.84     15.10 o 
   2   6   9       81.27       71.04      9.10 o 
   3   6   9        1.92        7.29      5.30 o 
   4   6   9       10.91       26.18      7.08 o 
   5   6   9        7.51        0.22      4.85 o 
   6   6   9       22.68       27.50      7.63 o 
   7   6   9       73.04       63.59      9.61 o 
   8   6   9      254.24      258.10     18.18 o 
   9   6   9        6.43        5.51      6.31 o 
  10   6   9        0.09       -5.30      5.74 o 
  11   6   9       31.46       35.49      9.82 o 
  12   6   9        4.15        3.66      6.76 o 
  13   6   9      197.95      180.57     16.97 o 
  14   6   9       25.47       39.99     17.73 o 
 -15   7   9        2.59       16.81     10.55 o 
 -14   7   9       35.08       30.70     11.94 o 
 -13   7   9       18.49       21.12     13.82 o 
 -12   7   9      510.49      521.74     33.22 o 
 -11   7   9        4.70        4.10      8.37 o 
 -10   7   9      104.13      107.12     15.36 o 
  -9   7   9       54.99       46.44     11.49 o 
  -8   7   9       70.57       64.45     17.86 o 
  -7   7   9       24.96       16.49      8.07 o 
  -6   7   9       21.83       33.89      9.58 o 
  -5   7   9       50.36       57.01     20.36 o 
  -4   7   9       17.28       13.13      8.02 o 
  -3   7   9      215.59      237.71     19.68 o 
  -2   7   9      127.66      143.30     13.36 o 
  -1   7   9       41.90       35.44      8.73 o 
   0   7   9        9.60        5.00      5.29 o 
   1   7   9      347.58      313.89     19.05 o 
   2   7   9       38.09       29.29      8.27 o 
   3   7   9       10.47        6.92      7.05 o 
   4   7   9      117.23      119.72     15.03 o 
   5   7   9       74.55       83.17     11.23 o 
   6   7   9       17.21       17.99      6.83 o 
   7   7   9       24.65       26.04      8.16 o 
   8   7   9        5.11        6.10      6.91 o 
   9   7   9      114.29       88.73     12.43 o 
  10   7   9      338.51      352.73     25.52 o 
  11   7   9        7.21        3.02      6.68 o 
  12   7   9       13.57       19.74     11.61 o 
 -12   8   9      106.32       98.97     16.42 o 
 -11   8   9       56.34       55.93     13.85 o 
 -10   8   9      301.94      335.49     26.66 o 
  -9   8   9        0.00       -5.16      8.35 o 
  -8   8   9      158.49      148.07     28.67 o 
  -7   8   9       56.68       44.13     15.34 o 
  -6   8   9       37.61       45.15     15.13 o 
  -5   8   9       50.72       36.13     13.94 o 
  -4   8   9       35.02       55.67     12.21 o 
  -3   8   9      109.03       99.18     15.19 o 
  -2   8   9       14.86       14.03      8.59 o 
  -1   8   9        8.46        5.95      7.06 o 
   0   8   9      284.55      302.90     20.42 o 
   1   8   9        0.00       -3.47      7.01 o 
   2   8   9       54.76       53.59     10.86 o 
   3   8   9       25.03        5.49      7.35 o 
   4   8   9      109.13       84.35     21.06 o 
   5   8   9       22.20       30.61     12.82 o 
   6   8   9      110.40      109.91     13.61 o 
   7   8   9       21.20       13.29      8.19 o 
   8   8   9      187.14      220.48     19.08 o 
   9   8   9       78.38       68.98     12.14 o 
  10   8   9      157.53      149.17     27.57 o 
  -9   9   9       19.28       17.85     14.91 o 
  -8   9   9        1.81       12.20     13.44 o 
  -7   9   9       35.69       31.32     16.73 o 
  -6   9   9       20.39       15.01     14.94 o 
  -5   9   9       28.34       71.79     19.01 o 
  -4   9   9      248.32      315.50     25.96 o 
  -3   9   9       43.41       71.16     14.36 o 
  -2   9   9       11.86       15.43     13.06 o 
  -1   9   9      148.45      171.11     23.56 o 
   0   9   9      188.73      196.74     25.25 o 
   1   9   9        4.56        7.99      8.73 o 
   2   9   9       51.09       59.33     12.18 o 
   3   9   9      631.82      703.50     28.51 o 
   4   9   9       61.34       57.02     12.22 o 
   5   9   9        0.07       -5.13      8.39 o 
   6   9   9       28.60       22.70     12.22 o 
   7   9   9      100.07       84.63     17.46 o 
 -20   0  10       15.94        6.16     13.52 o 
 -19   0  10      395.11      343.13     45.60 o 
 -18   0  10     2163.75     2031.04     53.15 o 
 -17   0  10      267.44      259.37     22.59 o 
 -16   0  10      930.54      932.89     33.80 o 
 -15   0  10        2.72        1.23      6.83 o 
 -14   0  10      147.19      130.03     15.46 o 
 -13   0  10     1590.21     1454.43     31.96 o 
 -12   0  10      212.23      205.19     14.09 o 
 -11   0  10      130.87      122.98      9.50 o 
 -10   0  10       78.80       95.77      6.53 o 
  -9   0  10       46.44       56.51      5.53 o 
  -8   0  10      648.74      594.31     11.82 o 
  -7   0  10       17.00       23.76      3.59 o 
  -6   0  10     4995.90     5288.35     40.55 o 
  -5   0  10     1823.50     1928.01     22.38 o 
  -4   0  10       39.98       47.20      5.04 o 
  -3   0  10     5804.12     5924.70    112.36 o 
  -2   0  10    11092.81    10951.92     85.94 o 
  -1   0  10     3490.32     3556.28     30.30 o 
   0   0  10      896.99      994.65     11.98 o 
   1   0  10     4164.64     4156.45     45.83 o 
   2   0  10    15509.39    16187.24    120.97 o 
   3   0  10       34.39       52.92      4.82 o 
   4   0  10      105.70       99.82      5.85 o 
   5   0  10      639.83      616.07     12.34 o 
   6   0  10      906.84      852.81     13.64 o 
   7   0  10      734.32      734.02     13.62 o 
   8   0  10     1454.43     1453.51     19.64 o 
   9   0  10     4999.16     4710.11    151.05 o 
  10   0  10     1503.91     1549.07     38.93 o 
  11   0  10       58.50       50.67      9.80 o 
  12   0  10       34.28       29.07     13.50 o 
  13   0  10      344.50      392.19     28.53 o 
  14   0  10     3879.54     4238.21     96.37 o 
  15   0  10       11.67       -7.46     11.19 o 
  16   0  10       52.86       47.33     16.26 o 
  17   0  10      380.93      462.54     31.63 o 
  18   0  10       28.71       31.68     14.72 o 
 -20   1  10       46.19       36.61     10.67 o 
 -19   1  10       47.31       54.23     11.53 o 
 -18   1  10      125.58      124.06     14.71 o 
 -17   1  10        0.31        5.52      7.04 o 
 -16   1  10      105.31      110.24     21.38 o 
 -15   1  10       95.21      105.74     12.70 o 
 -14   1  10      142.44      124.04     11.34 o 
 -13   1  10       33.17       22.43      6.72 o 
 -12   1  10       95.01      105.81     12.12 o 
 -11   1  10      156.61      159.23      8.04 o 
 -10   1  10       37.33       39.87      4.16 o 
  -9   1  10      232.18      213.02      6.08 o 
  -8   1  10       16.90        9.34      2.39 o 
  -7   1  10      417.00      426.57      7.08 o 
  -6   1  10     1741.65     1848.96     15.53 o 
  -5   1  10     1013.58     1042.08     10.81 o 
  -4   1  10      894.94      911.53      9.70 o 
  -3   1  10       19.80       28.53      2.43 o 
  -2   1  10     5448.53     5551.35     32.64 o 
  -1   1  10     1217.10     1196.22      9.73 o 
   0   1  10      142.88      173.64      4.06 o 
   1   1  10     1382.15     1480.93     13.37 o 
   2   1  10     1351.45     1435.11     15.25 o 
   3   1  10      655.48      652.46      9.29 o 
   4   1  10       32.15       36.17      2.51 o 
   5   1  10     1545.55     1531.78     13.07 o 
   6   1  10       62.72       78.22      3.79 o 
   7   1  10      188.00      188.09      6.21 o 
   8   1  10        6.61       11.72      3.43 o 
   9   1  10       12.79       21.78      4.90 o 
  10   1  10     2592.53     2496.48     33.94 o 
  11   1  10      175.24      176.54     17.67 o 
  12   1  10      882.13      933.90     21.01 o 
  13   1  10       29.03       38.79      7.82 o 
  14   1  10      307.18      333.23     16.15 o 
  15   1  10      121.83       51.83     14.63 o 
  16   1  10       11.46       29.44     16.59 o 
  17   1  10      105.07       91.66     21.00 o 
  18   1  10       57.26      100.10     22.14 o 
 -20   2  10       53.59       42.71     10.19 o 
 -19   2  10        8.10        9.72      8.36 o 
 -18   2  10       10.33       17.95      9.54 o 
 -17   2  10      102.40       76.15     11.96 o 
 -16   2  10        0.14        0.65      6.21 o 
 -15   2  10      109.81      106.15     11.65 o 
 -14   2  10      315.28      295.12     17.05 o 
 -13   2  10     1141.09     1065.88     30.75 o 
 -12   2  10      572.17      568.28     14.47 o 
 -11   2  10      214.10      220.27     10.35 o 
 -10   2  10       14.42        8.23      3.01 o 
  -9   2  10      316.06      343.30      7.42 o 
  -8   2  10      547.24      540.94      9.20 o 
  -7   2  10      683.97      702.02      8.26 o 
  -6   2  10      385.79      436.82      6.16 o 
  -5   2  10     1592.13     1441.79     14.03 o 
  -4   2  10      307.25      363.23      7.52 o 
  -3   2  10       42.09       58.27      4.06 o 
  -2   2  10      458.98      413.51      6.92 o 
  -1   2  10        0.39       -1.25      1.25 o 
   0   2  10       78.30       98.83      3.99 o 
   1   2  10      600.58      534.54      7.93 o 
   2   2  10        0.73        8.38      1.97 o 
   3   2  10       41.99       49.51      3.47 o 
   4   2  10     1596.32     1561.81     14.50 o 
   5   2  10        0.98        4.18      1.80 o 
   6   2  10     1369.10     1349.82     16.24 o 
   7   2  10     5924.84     5692.17     48.43 o 
   8   2  10       10.06       10.58      6.01 o 
   9   2  10       42.59       37.38      6.65 o 
  10   2  10        0.01        0.42      4.29 o 
  11   2  10        9.44        8.10      5.97 o 
  12   2  10        1.73       -0.59      6.41 o 
  13   2  10       32.64       28.58     13.26 o 
  14   2  10      174.94      155.71     18.64 o 
  15   2  10      110.64      160.83     19.41 o 
  16   2  10      549.54      590.42     88.39 o 
  17   2  10       73.87       72.86     18.92 o 
 -19   3  10       17.05       19.00     10.38 o 
 -18   3  10       78.23       59.73     12.72 o 
 -17   3  10       52.79       36.72      9.28 o 
 -16   3  10      118.30      102.07     12.63 o 
 -15   3  10        5.01        7.54      6.18 o 
 -14   3  10       38.06       36.33      8.27 o 
 -13   3  10      202.39      197.77     16.01 o 
 -12   3  10       15.47       12.71      7.28 o 
 -11   3  10        3.56        0.43      4.66 o 
 -10   3  10        1.53       -1.79      4.51 o 
  -9   3  10       50.20       65.24      9.42 o 
  -8   3  10       47.60       60.36      6.77 o 
  -7   3  10      147.84      152.56      8.96 o 
  -6   3  10        0.41       -0.37      2.89 o 
  -5   3  10        0.75        2.96      2.00 o 
  -4   3  10      168.68      162.38      5.23 o 
  -3   3  10        5.51        5.75      1.64 o 
  -2   3  10       54.77       63.30      6.01 o 
  -1   3  10      582.79      614.67      9.48 o 
   0   3  10     2319.72     2466.01     22.97 o 
   1   3  10      184.00      220.44      6.78 o 
   2   3  10     2636.07     2653.95     25.02 o 
   3   3  10      609.89      661.62     15.65 o 
   4   3  10     2385.99     2281.94     23.96 o 
   5   3  10      379.80      371.23     10.08 o 
   6   3  10      304.35      284.74     13.74 o 
   7   3  10      566.20      545.55     17.52 o 
   8   3  10       13.31       14.47      7.88 o 
   9   3  10      605.47      612.36     26.75 o 
  10   3  10      273.46      292.90     20.97 o 
  11   3  10       42.79       54.64     10.96 o 
  12   3  10       12.49        9.10      6.59 o 
  13   3  10        9.20        9.46      7.18 o 
  14   3  10       53.04       55.19     10.56 o 
  15   3  10       59.32       78.58     15.97 o 
  16   3  10        6.40       16.87     10.81 o 
  17   3  10       46.23       50.66     17.82 o 
 -19   4  10        1.45        3.44      8.70 o 
 -18   4  10        1.10       27.20     11.73 o 
 -17   4  10       37.49       52.93      9.92 o 
 -16   4  10       69.40       51.55     12.93 o 
 -15   4  10       17.19       16.27      7.28 o 
 -14   4  10        0.07        1.98      6.56 o 
 -13   4  10       62.78       75.35     13.13 o 
 -12   4  10      148.96      121.57     14.43 o 
 -11   4  10      117.02      115.25     24.94 o 
 -10   4  10      399.23      395.45     20.31 o 
  -9   4  10      151.50      147.49     20.64 o 
  -8   4  10      603.31      601.24     21.68 o 
  -7   4  10      141.77      114.94     10.24 o 
  -6   4  10        0.06       -2.80      3.82 o 
  -5   4  10      658.45      634.77     26.73 o 
  -4   4  10       58.85       49.17      6.04 o 
  -3   4  10       61.90       69.68      4.62 o 
  -2   4  10      111.54      102.48      5.76 o 
  -1   4  10        8.15        7.15      1.82 o 
   0   4  10      573.42      572.39     11.04 o 
   1   4  10      441.44      447.51     10.07 o 
   2   4  10      311.91      313.08     14.72 o 
   3   4  10      191.59      191.18     10.15 o 
   4   4  10       93.81       85.80      7.53 o 
   5   4  10      144.87      115.48     10.53 o 
   6   4  10      586.40      537.07     18.38 o 
   7   4  10       42.03       40.16      7.38 o 
   8   4  10        1.58        5.58      4.91 o 
   9   4  10       96.02       94.40     13.34 o 
  10   4  10      171.32      155.10     16.77 o 
  11   4  10        5.44       14.21      8.66 o 
  12   4  10        0.53      -10.06     10.71 o 
  13   4  10        0.02       -2.59      7.09 o 
  14   4  10       54.58       28.26     11.89 o 
  15   4  10        0.71        2.00      8.11 o 
  16   4  10        0.07        4.56     11.41 o 
 -18   5  10       58.89       76.19     36.34 o 
 -17   5  10       33.85       33.58     11.78 o 
 -16   5  10        1.48        5.05      8.80 o 
 -15   5  10      200.71      197.57     20.18 o 
 -14   5  10       40.84       39.29     11.24 o 
 -13   5  10       11.88        9.52     12.36 o 
 -12   5  10        0.08       -0.24      7.05 o 
 -11   5  10      128.57      136.15     15.37 o 
 -10   5  10      200.00      193.31     17.51 o 
  -9   5  10       36.66       25.14      8.28 o 
  -8   5  10        0.56        6.44      5.61 o 
  -7   5  10      771.68      728.04     24.98 o 
  -6   5  10        0.08        4.06      4.21 o 
  -5   5  10      125.27      158.24     15.16 o 
  -4   5  10      432.70      385.05     13.85 o 
  -3   5  10        0.06        3.19      3.48 o 
  -2   5  10      493.66      414.66     16.16 o 
  -1   5  10       26.30       32.97      6.41 o 
   0   5  10      188.57      186.59     13.03 o 
   1   5  10      290.05      290.29     12.24 o 
   2   5  10      274.65      306.94     22.07 o 
   3   5  10      988.34      824.78     19.41 o 
   4   5  10       15.91       17.59      6.19 o 
   5   5  10        7.81        3.61      6.27 o 
   6   5  10      119.62      121.46     11.72 o 
   7   5  10      539.33      551.81     26.61 o 
   8   5  10       46.40       35.20      7.75 o 
   9   5  10      315.07      305.76     19.29 o 
  10   5  10       27.81       31.17      8.13 o 
  11   5  10       92.27       91.45     12.35 o 
  12   5  10        4.07       -5.82      5.82 o 
  13   5  10        0.40        0.36      6.28 o 
  14   5  10       59.45       78.79     16.28 o 
  15   5  10       19.59       25.64     17.67 o 
 -16   6  10        0.15        9.70      9.55 o 
 -15   6  10       20.53       25.12     12.44 o 
 -14   6  10       11.54       10.32      9.52 o 
 -13   6  10        3.84        8.77      8.43 o 
 -12   6  10      205.32      192.80     19.51 o 
 -11   6  10       44.34       24.39      9.72 o 
 -10   6  10        0.07       -5.82      6.83 o 
  -9   6  10       92.30       98.89     13.69 o 
  -8   6  10        8.91       11.96      6.97 o 
  -7   6  10       63.64       62.28     15.28 o 
  -6   6  10       17.96       16.61      7.22 o 
  -5   6  10        0.77        1.47      4.52 o 
  -4   6  10       90.71       92.21     10.80 o 
  -3   6  10       37.56       47.72      8.56 o 
  -2   6  10      143.69      104.11     11.10 o 
  -1   6  10       50.39       48.06      7.42 o 
   0   6  10      234.94      225.23     13.68 o 
   1   6  10     1261.77     1102.50     24.83 o 
   2   6  10      258.37      227.34     14.94 o 
   3   6  10       26.52       40.32      7.76 o 
   4   6  10        0.04        1.14      5.16 o 
   5   6  10        2.63       -0.90      4.82 o 
   6   6  10      171.25      165.96     14.10 o 
   7   6  10      285.23      317.24     19.60 o 
   8   6  10       71.92       47.29      8.87 o 
   9   6  10       18.65        5.87      8.26 o 
  10   6  10       33.80        4.18      7.12 o 
  11   6  10       57.30       52.60     10.62 o 
  12   6  10      137.32      125.80     14.08 o 
  13   6  10       22.89       12.01     11.86 o 
  14   6  10       76.65       65.24     15.95 o 
 -15   7  10        4.45       14.51     13.65 o 
 -14   7  10        6.73        5.95     10.22 o 
 -13   7  10        0.12        5.72      8.57 o 
 -12   7  10       50.63       42.69     13.55 o 
 -11   7  10        0.26        4.24      9.47 o 
 -10   7  10        9.61       25.77      9.69 o 
  -9   7  10       75.37       73.62     19.81 o 
  -8   7  10      167.74      160.01     17.68 o 
  -7   7  10       35.30       31.66      9.65 o 
  -6   7  10      543.91      574.37     33.37 o 
  -5   7  10       15.33       18.90      8.65 o 
  -4   7  10        9.64        9.67      7.64 o 
  -3   7  10       86.54      107.48     13.41 o 
  -2   7  10       48.12       52.19      9.48 o 
  -1   7  10       13.39        5.98      5.65 o 
   0   7  10       25.33       17.99      6.36 o 
   1   7  10       32.29       20.98      8.34 o 
   2   7  10       33.00       32.61      8.29 o 
   3   7  10        0.43        2.37      7.38 o 
   4   7  10      211.75      195.26     15.63 o 
   5   7  10      336.72      318.50     20.13 o 
   6   7  10      288.10      309.67     20.41 o 
   7   7  10       58.68       53.71     10.18 o 
   8   7  10       38.05       20.84      8.26 o 
   9   7  10      260.58      252.77     19.70 o 
  10   7  10      100.32       96.97     13.72 o 
  11   7  10       87.29       72.29     11.98 o 
  12   7  10        3.62       17.91     11.45 o 
 -12   8  10        5.36       11.06     10.53 o 
 -11   8  10       53.78       46.66     12.96 o 
 -10   8  10      145.21      147.08     24.75 o 
  -9   8  10        1.25        2.72     11.97 o 
  -8   8  10       19.22        8.00     13.33 o 
  -7   8  10       14.81       17.18     27.40 o 
  -6   8  10       86.53       90.05     19.23 o 
  -5   8  10       10.68       -0.26      8.88 o 
  -4   8  10      516.54      565.42     27.71 o 
  -3   8  10        6.62       18.53      9.79 o 
  -2   8  10       41.55       41.36     12.34 o 
  -1   8  10       11.04       12.50      8.88 o 
   0   8  10        6.72       -6.17      6.20 o 
   1   8  10       16.89       22.66      8.45 o 
   2   8  10       16.10        1.47      7.41 o 
   3   8  10      121.22      108.60     17.59 o 
   4   8  10      110.60      106.89     16.43 o 
   5   8  10        1.39       -3.09      8.91 o 
   6   8  10       20.18       18.88      8.44 o 
   7   8  10      432.92      473.64     26.48 o 
   8   8  10      211.51      164.91     17.13 o 
   9   8  10       49.45       24.68     12.58 o 
  10   8  10      129.59      113.18     18.26 o 
  -9   9  10        2.72       -1.98     27.71 o 
  -8   9  10        0.02       15.25     13.91 o 
  -7   9  10        0.08       21.25     13.62 o 
  -6   9  10       21.49       36.45     16.19 o 
  -5   9  10       14.49       21.81     14.55 o 
  -4   9  10       25.74       25.54     11.58 o 
  -3   9  10        7.10       11.38     10.44 o 
  -2   9  10       18.28        6.95     11.57 o 
  -1   9  10       56.18       53.80     15.88 o 
   0   9  10       11.86       12.05     11.72 o 
   1   9  10       84.65       89.05     13.89 o 
   2   9  10       63.18       80.87     13.44 o 
   3   9  10       13.26       12.56     10.43 o 
   4   9  10        0.05       -4.67      8.69 o 
   5   9  10      352.94      429.92     27.92 o 
   6   9  10      243.62      210.73     23.71 o 
 -20   1  11       37.65       36.42     10.67 o 
 -19   1  11      484.46      491.86     35.12 o 
 -18   1  11       15.78       18.54      8.97 o 
 -17   1  11        8.98       12.52      7.79 o 
 -16   1  11        1.23        3.91      6.76 o 
 -15   1  11       48.24       34.13      8.91 o 
 -14   1  11       80.75       68.77      9.08 o 
 -13   1  11      694.38      683.51     20.88 o 
 -12   1  11       52.26       53.37      7.80 o 
 -11   1  11      477.51      449.77     11.34 o 
 -10   1  11      369.41      392.95      8.40 o 
  -9   1  11     1297.74     1283.49     13.69 o 
  -8   1  11       66.40       64.68      3.82 o 
  -7   1  11      384.46      382.06      7.35 o 
  -6   1  11     5464.11     5342.58     32.23 o 
  -5   1  11     3431.54     3453.54     23.14 o 
  -4   1  11        0.05        2.32      2.86 o 
  -3   1  11      225.94      235.96      5.14 o 
  -2   1  11        0.07        2.62      1.84 o 
  -1   1  11     3059.97     3191.55     23.17 o 
   0   1  11      908.95     1084.06     10.57 o 
   1   1  11      548.07      530.84      7.58 o 
   2   1  11     3812.71     4023.03     24.97 o 
   3   1  11      221.38      254.19      5.83 o 
   4   1  11        1.59        2.46      1.85 o 
   5   1  11     2521.76     2563.50     18.42 o 
   6   1  11        8.81       18.57      3.10 o 
   7   1  11     1799.70     1800.98     20.51 o 
   8   1  11     1172.92     1089.01     16.11 o 
   9   1  11      374.16      390.93     16.82 o 
  10   1  11      358.34      325.73     14.48 o 
  11   1  11      538.91      575.74     22.05 o 
  12   1  11      300.77      333.65     13.94 o 
  13   1  11        0.45        7.62      8.67 o 
  14   1  11       26.28       28.06      9.11 o 
  15   1  11        5.21        9.42     11.64 o 
  16   1  11       27.20       43.71     18.46 o 
  17   1  11      282.25      314.76     33.33 o 
 -20   2  11       24.85       19.26      8.40 o 
 -19   2  11        0.25        7.40      8.64 o 
 -18   2  11       13.30       23.04      9.42 o 
 -17   2  11       14.04       15.71      8.82 o 
 -16   2  11      119.90      135.92     13.16 o 
 -15   2  11       54.25       45.34      9.02 o 
 -14   2  11       64.32       78.23      9.80 o 
 -13   2  11      726.73      673.77     20.89 o 
 -12   2  11       25.75       26.78      6.00 o 
 -11   2  11       45.12       37.44      6.12 o 
 -10   2  11      132.28      137.93      6.27 o 
  -9   2  11      265.69      276.79      7.20 o 
  -8   2  11      384.11      383.17      8.16 o 
  -7   2  11       38.71       28.21      2.84 o 
  -6   2  11        0.75       -2.14      2.14 o 
  -5   2  11      169.74      187.80      5.08 o 
  -4   2  11      252.63      269.05      6.33 o 
  -3   2  11      431.04      482.21     10.31 o 
  -2   2  11        0.09       12.15      2.16 o 
  -1   2  11      482.70      441.87      7.12 o 
   0   2  11        0.63        1.38      1.25 o 
   1   2  11      233.59      234.61      5.81 o 
   2   2  11     2449.05     2482.38     20.80 o 
   3   2  11      132.45      125.30      6.00 o 
   4   2  11       10.35       12.12      2.17 o 
   5   2  11      109.54      106.19      4.81 o 
   6   2  11      230.33      229.39     11.44 o 
   7   2  11     4908.74     4668.11     71.56 o 
   8   2  11      777.31      730.56     22.51 o 
   9   2  11      208.36      233.77     15.83 o 
  10   2  11       89.17       90.02     14.34 o 
  11   2  11        0.04        2.97      6.34 o 
  12   2  11       52.49       46.70      9.95 o 
  13   2  11       75.75       57.70     11.21 o 
  14   2  11       44.21       43.68     12.48 o 
  15   2  11       55.58       70.13     16.53 o 
  16   2  11       26.13       -1.65     13.15 o 
  17   2  11      321.19      314.84     34.61 o 
 -19   3  11       19.37       22.00      9.73 o 
 -18   3  11        0.15        4.59      8.59 o 
 -17   3  11       45.98       43.59      9.72 o 
 -16   3  11        1.08        5.25      7.45 o 
 -15   3  11        3.14       -2.36      6.06 o 
 -14   3  11      161.14      152.78     13.55 o 
 -13   3  11      150.91      172.83     13.79 o 
 -12   3  11       22.83       30.24      7.35 o 
 -11   3  11       14.62        1.02      5.00 o 
 -10   3  11        2.78        1.20      4.41 o 
  -9   3  11        2.72        2.00      4.14 o 
  -8   3  11        0.27        3.65      4.47 o 
  -7   3  11       31.59       39.95      5.61 o 
  -6   3  11        3.12        3.10      3.35 o 
  -5   3  11       85.97      113.98      7.46 o 
  -4   3  11        3.41        7.25      3.20 o 
  -3   3  11      460.68      429.70     10.49 o 
  -2   3  11     1158.79     1122.43     14.20 o 
  -1   3  11     1035.12     1028.94     13.03 o 
   0   3  11      100.73      103.60      5.91 o 
   1   3  11      235.81      270.65      8.94 o 
   2   3  11      979.17      938.31     16.85 o 
   3   3  11       80.19       71.45      6.11 o 
   4   3  11       96.89       84.76      6.29 o 
   5   3  11       57.01       49.55      5.53 o 
   6   3  11      515.61      471.47     16.46 o 
   7   3  11      889.83      850.31     26.62 o 
   8   3  11      486.32      522.55     21.75 o 
   9   3  11       32.34       28.83      8.64 o 
  10   3  11      231.82      227.96     18.54 o 
  11   3  11        4.13        9.99      7.98 o 
  12   3  11        0.09        0.36      6.86 o 
  13   3  11       67.17       45.88     11.39 o 
  14   3  11        1.72       -2.73      7.86 o 
  15   3  11        0.20       -4.12     10.32 o 
  16   3  11        2.77       15.73     11.45 o 
  17   3  11       28.44       24.59     17.32 o 
 -19   4  11       12.36       31.13     10.23 o 
 -18   4  11        5.41       17.51      9.40 o 
 -17   4  11       24.77       16.07      7.94 o 
 -16   4  11       30.35       29.19      8.93 o 
 -15   4  11        6.16       12.68      7.16 o 
 -14   4  11        2.55        2.75      6.93 o 
 -13   4  11      191.45      170.53     17.95 o 
 -12   4  11        3.78        5.63      9.55 o 
 -11   4  11      430.61      419.29     21.92 o 
 -10   4  11      400.99      392.28     20.18 o 
  -9   4  11        1.34        2.17      5.43 o 
  -8   4  11        2.56        9.30      6.20 o 
  -7   4  11       67.26       52.22      7.75 o 
  -6   4  11       92.48      100.08      9.60 o 
  -5   4  11      134.66      138.74     10.61 o 
  -4   4  11       96.04       73.90      6.97 o 
  -3   4  11      299.87      314.84     11.19 o 
  -2   4  11       21.10       27.68      4.36 o 
  -1   4  11        8.89       10.82      4.45 o 
   0   4  11       68.07       70.15      7.05 o 
   1   4  11      202.50      190.22     11.80 o 
   2   4  11       38.53       32.27      5.33 o 
   3   4  11     1350.13     1219.86     22.67 o 
   4   4  11       73.36       66.77      8.03 o 
   5   4  11       42.85       64.42      8.25 o 
   6   4  11      418.09      499.46     18.00 o 
   7   4  11     2580.67     2460.59     41.90 o 
   8   4  11      104.21      103.56     16.12 o 
   9   4  11      241.15      248.79     20.24 o 
  10   4  11      225.93      231.46     19.95 o 
  11   4  11       42.63       50.83     12.02 o 
  12   4  11       90.75       85.89     14.16 o 
  13   4  11      137.95      138.07     14.46 o 
  14   4  11      117.72      131.89     14.94 o 
  15   4  11      121.25      121.44     19.30 o 
  16   4  11       54.45       69.33     21.80 o 
 -17   5  11        0.11       10.93     11.80 o 
 -16   5  11      168.12      143.99     18.29 o 
 -15   5  11      100.31      102.42     15.93 o 
 -14   5  11       20.14       -1.20      8.10 o 
 -13   5  11      106.94      102.90     17.04 o 
 -12   5  11       24.81       15.16      9.08 o 
 -11   5  11       80.89       84.91     12.84 o 
 -10   5  11       30.21       12.78      8.81 o 
  -9   5  11       17.58        8.12      6.36 o 
  -8   5  11      141.59      160.69     21.63 o 
  -7   5  11       71.78       87.37     11.45 o 
  -6   5  11      100.93       78.52     10.60 o 
  -5   5  11      340.71      376.96     13.96 o 
  -4   5  11       17.57       12.97      4.41 o 
  -3   5  11      464.39      443.01     17.00 o 
  -2   5  11       45.62       35.45      7.05 o 
  -1   5  11        0.40       -1.14      4.97 o 
   0   5  11      183.08      159.98     14.71 o 
   1   5  11       35.08       20.67      4.18 o 
   2   5  11      186.63      173.08     11.21 o 
   3   5  11      396.42      441.58     14.89 o 
   4   5  11       77.83       96.93     10.41 o 
   5   5  11      462.45      441.43     18.24 o 
   6   5  11        3.89        2.11      4.93 o 
   7   5  11       81.27       69.77      9.32 o 
   8   5  11       70.68       56.53      9.40 o 
   9   5  11      190.96      144.61     14.03 o 
  10   5  11       21.44       12.48     10.21 o 
  11   5  11       52.64       51.41     10.66 o 
  12   5  11        7.24        8.86      7.80 o 
  13   5  11        9.04        3.81      7.37 o 
  14   5  11      151.52      209.09     17.95 o 
  15   5  11      137.96      148.01     16.15 o 
 -16   6  11       57.62       62.51     18.53 o 
 -15   6  11       55.95       76.72     17.31 o 
 -14   6  11       16.50       15.91      9.49 o 
 -13   6  11       64.00       60.54     12.46 o 
 -12   6  11       21.66       12.97     13.13 o 
 -11   6  11      124.31      132.06     25.44 o 
 -10   6  11       48.04       33.16      9.89 o 
  -9   6  11        2.37       -5.71      5.71 o 
  -8   6  11       39.74       38.62      9.79 o 
  -7   6  11        1.26        7.76      6.36 o 
  -6   6  11      137.92      137.69     14.47 o 
  -5   6  11       10.11       10.34      7.25 o 
  -4   6  11        8.94       -0.84      5.58 o 
  -3   6  11      848.94      805.26     24.38 o 
  -2   6  11        4.42       16.00      5.89 o 
  -1   6  11      281.21      258.93     24.30 o 
   0   6  11       44.33       32.93      6.85 o 
   1   6  11        5.92        8.59      7.42 o 
   2   6  11       17.52       20.55      6.25 o 
   3   6  11        0.51        0.15      4.91 o 
   4   6  11        3.58        3.96      5.26 o 
   5   6  11       25.37       20.10      7.49 o 
   6   6  11      218.14      229.83     16.69 o 
   7   6  11       18.14       16.12      7.34 o 
   8   6  11     1054.60     1034.39     39.61 o 
   9   6  11      400.19      350.61     21.82 o 
  10   6  11      374.80      380.77     23.30 o 
  11   6  11       71.26       51.86     10.64 o 
  12   6  11        1.35       -1.18      6.73 o 
  13   6  11        4.18        0.44     11.07 o 
 -14   7  11       32.75       42.78     28.72 o 
 -13   7  11        8.82       14.44     10.23 o 
 -12   7  11        3.21        3.57      8.89 o 
 -11   7  11      136.66      124.85     16.83 o 
 -10   7  11        5.99        5.89      7.90 o 
  -9   7  11       46.36       39.09     11.33 o 
  -8   7  11       35.36       35.40     14.49 o 
  -7   7  11      267.25      303.05     54.75 o 
  -6   7  11        0.71       -1.88     11.65 o 
  -5   7  11        0.02        2.52     10.34 o 
  -4   7  11       79.46       96.90     16.72 o 
  -3   7  11        5.60        5.61      6.27 o 
  -2   7  11       29.61        9.48      6.61 o 
  -1   7  11        0.23        1.28      5.82 o 
   0   7  11      317.94      324.61     24.36 o 
   1   7  11      312.60      327.59     20.45 o 
   2   7  11      251.59      252.41     18.89 o 
   3   7  11        0.24       -2.39      6.86 o 
   4   7  11        0.14       -5.28      5.28 o 
   5   7  11       38.05       48.36      9.34 o 
   6   7  11        3.42       11.83      7.02 o 
   7   7  11       22.31       17.72      7.98 o 
   8   7  11      339.13      366.75     23.15 o 
   9   7  11      196.22      148.60     15.65 o 
  10   7  11       48.02       30.29      8.89 o 
  11   7  11      114.84       89.19     26.18 o 
  12   7  11      140.56      111.41     19.19 o 
 -12   8  11       42.75       37.60     16.72 o 
 -11   8  11        9.73       27.61     15.76 o 
 -10   8  11       18.20        9.46     13.12 o 
  -9   8  11       59.90       52.51     18.26 o 
  -8   8  11        1.08        2.85     12.18 o 
  -7   8  11       59.08       65.45     18.55 o 
  -6   8  11       40.30       18.08     21.35 o 
  -5   8  11       25.40       28.83     15.43 o 
  -4   8  11      108.15      111.90     16.11 o 
  -3   8  11       80.41       68.74     20.02 o 
  -2   8  11       24.77       31.68     10.90 o 
  -1   8  11        2.16        3.58      8.19 o 
   0   8  11       18.89        8.25     14.02 o 
   1   8  11       12.78       15.43      8.85 o 
   2   8  11       21.45       20.58      9.02 o 
   3   8  11       18.01        6.86      8.69 o 
   4   8  11        0.24       -5.29      7.38 o 
   5   8  11       16.76        4.02      9.66 o 
   6   8  11        9.48        6.45      7.20 o 
   7   8  11       25.47       13.01      7.49 o 
   8   8  11      231.76      246.18     20.15 o 
   9   8  11       90.35       55.59     14.67 o 
  -8   9  11        0.35       -2.62     12.45 o 
  -7   9  11       89.00      119.13     33.05 o 
  -6   9  11       57.54       66.01     30.45 o 
  -5   9  11      160.66      168.93     66.75 o 
  -4   9  11       56.62       63.14     14.86 o 
  -3   9  11      207.47      181.75     24.59 o 
  -2   9  11        1.31       -6.37     10.79 o 
  -1   9  11        2.21       13.62     12.51 o 
   0   9  11       16.35        0.26     15.47 o 
   1   9  11      420.43      476.86     47.63 o 
   2   9  11      144.80      143.65     21.20 o 
   3   9  11      100.17      136.18     16.65 o 
   4   9  11      197.84      235.10     21.08 o 
   5   9  11        1.92        0.23      9.38 o 
   6   9  11       59.46       71.75     24.43 o 
 -20   0  12      121.65      138.62     31.87 o 
 -19   0  12       26.73       23.95     17.69 o 
 -18   0  12     1208.33     1133.76     66.44 o 
 -17   0  12        0.05        7.96     14.74 o 
 -16   0  12        7.15        8.16     17.32 o 
 -14   0  12       15.50        9.19     11.90 o 
 -13   0  12        0.11        1.03      6.15 o 
 -12   0  12       62.42       79.42      9.63 o 
 -11   0  12        6.64        5.77      6.07 o 
 -10   0  12       99.96      112.44      7.19 o 
  -9   0  12       14.01       16.28      3.71 o 
  -8   0  12      203.03      225.30      8.82 o 
  -7   0  12        5.65       12.68      3.68 o 
  -6   0  12     1428.65     1426.70     21.07 o 
  -5   0  12     2989.25     2710.68     33.02 o 
  -4   0  12        6.90       11.89      4.28 o 
  -3   0  12      524.83      634.85     14.16 o 
  -2   0  12     3497.70     3504.51     37.15 o 
  -1   0  12        9.92       14.23      3.14 o 
   0   0  12      908.97      846.36     14.14 o 
   1   0  12     1516.95     1677.26     17.68 o 
   2   0  12     4187.59     4544.47     38.82 o 
   3   0  12      753.87      808.91     15.59 o 
   4   0  12       59.28       51.95      5.23 o 
   5   0  12     1276.18     1189.41     18.39 o 
   6   0  12     2256.21     2212.68     24.32 o 
   7   0  12      954.02      868.98     16.63 o 
   8   0  12      857.66      869.01     23.12 o 
   9   0  12       25.83       24.57      8.70 o 
  10   0  12        7.97       25.12      9.67 o 
  11   0  12     1682.31     1702.43     54.03 o 
  12   0  12       42.67       47.44     15.51 o 
  13   0  12      455.56      443.39     30.31 o 
  14   0  12      950.73     1038.95     44.76 o 
  15   0  12        0.01       26.24     15.32 o 
  16   0  12        4.57        1.42     12.87 o 
  17   0  12       59.67       69.78     18.45 o 
 -20   1  12        0.70        8.25      8.60 o 
 -19   1  12       10.69       13.41      9.18 o 
 -18   1  12        8.27       22.29      9.03 o 
 -17   1  12      173.93      135.18     14.77 o 
 -16   1  12        7.90        8.64      7.09 o 
 -15   1  12       59.31       59.84      9.57 o 
 -14   1  12       19.96       28.89      8.40 o 
 -13   1  12       43.73       31.03      7.34 o 
 -12   1  12      507.21      501.18     17.19 o 
 -11   1  12        0.55        4.74      3.45 o 
 -10   1  12       48.18       51.09      5.26 o 
  -9   1  12      153.66      144.26      5.92 o 
  -8   1  12      480.65      448.69      7.95 o 
  -7   1  12      867.45      879.83     11.15 o 
  -6   1  12     1737.36     1798.73     16.11 o 
  -5   1  12       16.20        9.79      2.39 o 
  -4   1  12        7.64        6.24      2.10 o 
  -3   1  12      283.51      262.27      5.88 o 
  -2   1  12      673.81      685.73     11.39 o 
  -1   1  12     3133.79     3309.23     20.25 o 
   0   1  12      160.76      175.82      4.56 o 
   1   1  12      144.14      171.75      5.11 o 
   2   1  12      326.88      335.11      7.01 o 
   3   1  12      110.54      101.90      4.56 o 
   4   1  12      374.51      328.92      7.31 o 
   5   1  12        2.62        4.16      2.35 o 
   6   1  12       46.13       49.20      4.44 o 
   7   1  12      251.13      264.34      9.31 o 
   8   1  12      624.76      633.60     19.92 o 
   9   1  12        0.96        9.02      5.07 o 
  10   1  12      273.84      252.42     12.57 o 
  11   1  12       39.18       32.87      9.84 o 
  12   1  12      153.55      166.21     16.13 o 
  13   1  12      149.87      145.63     18.18 o 
  14   1  12      122.15      120.49     21.24 o 
  15   1  12        1.72        8.31     15.45 o 
  16   1  12      216.58      249.79     30.59 o 
  17   1  12        7.54       33.32     15.83 o 
 -20   2  12       11.55       17.85      9.57 o 
 -19   2  12       44.30       48.95     11.64 o 
 -18   2  12        0.21        5.01      8.21 o 
 -17   2  12        1.71        1.03      9.55 o 
 -16   2  12        4.88       13.88      7.04 o 
 -15   2  12       16.41       19.59      9.20 o 
 -14   2  12      113.59      112.08     11.61 o 
 -13   2  12      156.04      161.74     12.98 o 
 -12   2  12       89.91       99.23     12.79 o 
 -11   2  12       21.37       22.84      4.72 o 
 -10   2  12      646.60      648.63     11.62 o 
  -9   2  12      772.62      778.10     11.46 o 
  -8   2  12        2.75        4.08      2.66 o 
  -7   2  12      182.26      182.74      5.41 o 
  -6   2  12      134.24      136.15      4.28 o 
  -5   2  12      476.51      540.22      7.00 o 
  -4   2  12       42.90       36.77      2.56 o 
  -3   2  12      211.11      239.23      5.77 o 
  -2   2  12     1121.61     1055.57     10.63 o 
  -1   2  12       41.02       40.45      3.14 o 
   0   2  12       61.75       69.67      3.02 o 
   1   2  12      202.21      195.08      5.54 o 
   2   2  12        4.25        3.59      2.22 o 
   3   2  12      103.32       91.29      4.08 o 
   4   2  12     1490.20     1399.61     14.85 o 
   5   2  12      407.36      351.27     11.15 o 
   6   2  12      271.51      274.69     10.94 o 
   7   2  12       39.17       52.21      7.25 o 
   8   2  12      949.04      889.26     25.17 o 
   9   2  12       80.10       90.05     10.54 o 
  10   2  12      275.77      244.44     17.08 o 
  11   2  12      357.07      357.76     19.84 o 
  12   2  12      145.00      160.74     22.62 o 
  13   2  12       35.45       12.01     14.15 o 
  14   2  12      307.90      358.08     24.83 o 
  15   2  12       12.40       53.18     16.58 o 
  16   2  12      105.64      104.75     21.88 o 
  17   2  12        6.30       41.97     17.97 o 
 -19   3  12        3.71        6.91      9.55 o 
 -18   3  12        0.30       11.88      9.35 o 
 -17   3  12       28.16       41.18      9.76 o 
 -16   3  12      509.65      501.41     21.03 o 
 -15   3  12       22.24        6.75     11.27 o 
 -14   3  12       27.56       29.86      7.76 o 
 -13   3  12        6.08        4.03      6.02 o 
 -12   3  12        9.96        9.57      5.92 o 
 -11   3  12      219.24      205.97     13.59 o 
 -10   3  12        1.61       -1.07      4.59 o 
  -9   3  12        0.62       -2.50      4.04 o 
  -8   3  12        1.54        0.35      4.80 o 
  -7   3  12       68.30       79.83      8.76 o 
  -6   3  12      134.90      143.66      9.00 o 
  -5   3  12       23.30       23.58      4.65 o 
  -4   3  12       11.37        3.48      3.52 o 
  -3   3  12      476.24      465.17     10.67 o 
  -2   3  12       10.79        6.40      2.68 o 
  -1   3  12     1622.81     1636.11     23.39 o 
   0   3  12      149.96      139.73      7.11 o 
   1   3  12     1252.37     1300.26     20.51 o 
   2   3  12      493.31      509.26     12.86 o 
   3   3  12      890.82      861.62     22.58 o 
   4   3  12     3034.90     2881.31     39.53 o 
   5   3  12      707.87      711.49     19.25 o 
   6   3  12      358.67      361.18     26.59 o 
   7   3  12      593.79      554.03     14.14 o 
   8   3  12      871.27      816.01     33.85 o 
   9   3  12      333.86      360.03     24.50 o 
  10   3  12       63.39       59.19     13.73 o 
  11   3  12        5.14       14.98     10.59 o 
  12   3  12      135.89      161.34     15.94 o 
  13   3  12      252.43      283.79     20.93 o 
  14   3  12      109.06      114.25     15.44 o 
  15   3  12       15.00       14.30     20.25 o 
  16   3  12       39.94       52.33     14.55 o 
 -18   4  12        8.77        7.62      9.29 o 
 -17   4  12        1.49        5.72      7.10 o 
 -16   4  12        2.75        7.30      7.14 o 
 -15   4  12        1.71       -2.88      5.95 o 
 -14   4  12       88.36       83.04     13.35 o 
 -13   4  12      161.21      178.70     25.36 o 
 -12   4  12       18.12       22.04      8.32 o 
 -11   4  12       61.66       43.80      9.83 o 
 -10   4  12        2.70        5.29      6.21 o 
  -9   4  12      108.24       97.44     11.76 o 
  -8   4  12     2124.00     2098.14     42.17 o 
  -7   4  12      512.75      509.17     23.13 o 
  -6   4  12       52.91       47.39      7.58 o 
  -5   4  12        3.55        3.78      5.82 o 
  -4   4  12      160.67      194.88     10.82 o 
  -3   4  12       28.16       28.35      4.51 o 
  -2   4  12      344.62      343.84     14.42 o 
  -1   4  12      239.95      227.78     13.80 o 
   0   4  12     1469.99     1444.00     25.09 o 
   1   4  12      222.39      206.08     11.32 o 
   2   4  12      448.48      465.03     15.87 o 
   3   4  12      206.99      221.32     12.50 o 
   4   4  12     1539.72     1411.69     25.36 o 
   5   4  12       29.70       11.98      5.59 o 
   6   4  12      961.35      915.39     25.44 o 
   7   4  12      479.13      466.53     18.24 o 
   8   4  12       16.36        9.54      5.63 o 
   9   4  12        1.62        7.93      5.95 o 
  10   4  12       69.52       68.58     15.88 o 
  11   4  12      481.51      537.53     26.68 o 
  12   4  12      150.56      154.33     18.70 o 
  13   4  12        2.66       -0.74      9.12 o 
  14   4  12        9.08       -1.37      9.87 o 
  15   4  12       49.80       41.51     12.15 o 
 -17   5  12        1.76        6.18      8.37 o 
 -16   5  12       75.25       70.26     14.10 o 
 -15   5  12       49.03       48.17     12.40 o 
 -14   5  12       32.62       14.16      9.04 o 
 -13   5  12        7.20        4.46      7.65 o 
 -12   5  12        0.75       -2.04      6.86 o 
 -11   5  12       51.70       48.78     14.89 o 
 -10   5  12      384.68      378.00     36.22 o 
  -9   5  12      176.44      187.64     29.33 o 
  -8   5  12      165.53      139.52     14.20 o 
  -7   5  12        0.00       -4.84      4.84 o 
  -6   5  12      154.48      162.33     16.66 o 
  -5   5  12      359.03      334.24     14.38 o 
  -4   5  12        3.09        5.95      5.05 o 
  -3   5  12      219.29      191.73     13.78 o 
  -2   5  12       60.43       37.95      7.42 o 
  -1   5  12      416.89      395.08     16.29 o 
   0   5  12     2073.54     1927.07     35.38 o 
   1   5  12     1115.39     1109.83     23.15 o 
   2   5  12       15.76       30.35      6.23 o 
   3   5  12      158.53      125.61     13.50 o 
   4   5  12      729.42      673.12     21.54 o 
   5   5  12      251.74      264.86     16.79 o 
   6   5  12       26.19       24.34      7.18 o 
   7   5  12        6.33        3.61      5.71 o 
   8   5  12      351.65      355.90     23.02 o 
   9   5  12     2215.92     2295.47     48.46 o 
  10   5  12      141.13      126.47     16.33 o 
  11   5  12      376.29      413.53     35.38 o 
  12   5  12        8.27        1.74      7.19 o 
  13   5  12      153.99      176.09     16.96 o 
  14   5  12       34.59       26.00     11.76 o 
 -16   6  12      160.93      166.19     19.88 o 
 -15   6  12       16.71       30.11     10.86 o 
 -14   6  12        5.18        9.16      9.61 o 
 -13   6  12       33.17       39.75     11.66 o 
 -12   6  12        0.03       -5.84      7.29 o 
 -11   6  12       20.45       22.92      9.77 o 
 -10   6  12       50.48       44.59     10.55 o 
  -9   6  12        6.08        5.99      8.07 o 
  -8   6  12        1.17       -3.67      6.61 o 
  -7   6  12       37.22       31.38      8.64 o 
  -6   6  12        3.72        4.04      9.76 o 
  -5   6  12      384.14      322.26     22.32 o 
  -4   6  12       18.43       25.75      7.61 o 
  -3   6  12      570.49      510.34     20.17 o 
  -2   6  12      918.34      839.75     25.05 o 
  -1   6  12      168.70      139.85     12.85 o 
   0   6  12       63.32       42.53      8.12 o 
   1   6  12      318.93      300.45     16.91 o 
   2   6  12        9.61       12.58      5.02 o 
   3   6  12       16.10        5.50      5.56 o 
   4   6  12        2.85        6.97      5.62 o 
   5   6  12        4.26        0.27      5.25 o 
   6   6  12        0.97        7.42      6.02 o 
   7   6  12     1046.04     1108.77     31.16 o 
   8   6  12      208.19      208.63     21.08 o 
   9   6  12      280.91      309.43     20.83 o 
  10   6  12       37.67       29.26      9.31 o 
  11   6  12      482.04      506.80     36.80 o 
  12   6  12      326.19      326.67     22.81 o 
  13   6  12      432.90      474.22     41.90 o 
 -14   7  12       18.71       23.91     11.57 o 
 -13   7  12       19.88       28.52     11.08 o 
 -12   7  12        6.69        8.69      9.71 o 
 -11   7  12        2.24       -2.31      8.85 o 
 -10   7  12       43.82       39.01     11.33 o 
  -9   7  12       43.92       45.09     15.61 o 
  -8   7  12        9.76        7.12     11.29 o 
  -7   7  12       84.32       92.54     18.39 o 
  -6   7  12      296.00      262.44     28.16 o 
  -5   7  12      483.01      443.17     30.43 o 
  -4   7  12       21.53       11.83      8.16 o 
  -3   7  12       98.22      119.44     13.44 o 
  -2   7  12        1.69        1.98      6.87 o 
  -1   7  12      105.77       92.43     11.74 o 
   0   7  12      127.13      136.42     13.88 o 
   1   7  12      359.90      384.48     25.36 o 
   2   7  12      765.59      719.89     25.88 o 
   3   7  12       87.70       89.90     12.30 o 
   4   7  12        7.71        7.04      6.34 o 
   5   7  12       38.82       22.79      8.07 o 
   6   7  12       24.30        9.15      7.27 o 
   7   7  12       49.37       50.53     10.56 o 
   8   7  12       16.16       -6.17     11.37 o 
   9   7  12      101.03       84.39     12.47 o 
  10   7  12      614.85      597.21     25.78 o 
  11   7  12      148.24      105.80     26.08 o 
 -12   8  12       37.98       56.70     23.66 o 
 -11   8  12       21.62       23.51     15.59 o 
 -10   8  12      268.19      324.06     34.50 o 
  -9   8  12        4.64       22.19     14.48 o 
  -8   8  12        0.01        9.92     12.90 o 
  -7   8  12        0.65       -1.59     12.16 o 
  -6   8  12        4.14       -4.20     10.16 o 
  -5   8  12       67.71       71.09     18.42 o 
  -4   8  12       80.81       61.64     13.65 o 
  -3   8  12        4.23       -2.70      9.59 o 
  -2   8  12       11.18        6.48      8.74 o 
  -1   8  12        4.38       -8.35      8.35 o 
   0   8  12       49.84       77.57     14.32 o 
   1   8  12      164.08      203.85     20.50 o 
   2   8  12       25.34        6.52      9.54 o 
   3   8  12        2.88       -0.78      7.67 o 
   4   8  12       93.47      107.08     17.10 o 
   5   8  12      453.97      375.68     28.50 o 
   6   8  12      573.60      582.61     30.34 o 
   7   8  12       25.36       32.74      9.30 o 
   8   8  12      179.08      195.57     22.63 o 
   9   8  12       23.08       27.23     14.21 o 
  -8   9  12        9.40       19.85     14.80 o 
  -7   9  12       69.01       58.87     43.33 o 
  -6   9  12        7.29       29.71     15.42 o 
  -5   9  12        0.12       14.68     21.51 o 
  -4   9  12       56.58       62.57     16.15 o 
  -3   9  12       89.35       71.84     17.89 o 
  -2   9  12       69.29      100.12     20.85 o 
  -1   9  12        0.02        7.57     11.58 o 
   0   9  12        2.50       -9.24     11.41 o 
   1   9  12       48.36       62.10     14.80 o 
   2   9  12        0.66       -8.44      9.00 o 
   3   9  12       69.25       36.96     18.07 o 
   4   9  12      246.21      235.99     20.96 o 
   5   9  12        6.58       -4.44     10.66 o 
 -20   1  13       75.76       75.04     13.36 o 
 -19   1  13       39.07       21.89      9.38 o 
 -18   1  13        0.01        4.43      8.40 o 
 -17   1  13      119.85      123.32     14.63 o 
 -16   1  13       57.74       44.85     11.69 o 
 -15   1  13       32.20       32.75      7.51 o 
 -14   1  13      263.45      255.96     16.03 o 
 -13   1  13      189.84      224.55     14.54 o 
 -12   1  13        3.88       12.47      7.51 o 
 -11   1  13        0.74        2.46      3.51 o 
 -10   1  13      311.04      333.14     10.13 o 
  -9   1  13        7.52        1.08      2.56 o 
  -8   1  13      113.14      103.06      5.15 o 
  -7   1  13      234.24      237.02      6.46 o 
  -6   1  13      128.18      130.58      5.27 o 
  -5   1  13       68.83       81.72      4.44 o 
  -4   1  13      883.26      908.46     11.38 o 
  -3   1  13       18.53       36.66      3.11 o 
  -2   1  13     1553.93     1571.28     15.89 o 
  -1   1  13       26.79       27.57      2.35 o 
   0   1  13     1002.79     1066.98     10.26 o 
   1   1  13     1055.37     1126.17     11.76 o 
   2   1  13      835.58      806.57     10.88 o 
   3   1  13        0.75        6.19      2.31 o 
   4   1  13      228.59      236.06      6.36 o 
   5   1  13        0.20       -0.70      2.45 o 
   6   1  13       60.08       82.90      6.35 o 
   7   1  13     2254.82     2244.71     26.29 o 
   8   1  13       80.11       75.38      8.23 o 
   9   1  13       10.75        6.58      5.05 o 
  10   1  13      361.43      373.21     17.27 o 
  11   1  13       27.73       24.76      7.55 o 
  12   1  13      323.55      353.59     18.20 o 
  13   1  13       92.04      100.04     12.21 o 
  14   1  13       15.04       12.08      9.66 o 
  15   1  13      124.47      132.51     23.54 o 
  16   1  13        1.73       14.97     15.74 o 
  17   1  13       18.57        3.25     13.99 o 
 -20   2  13       30.22       35.72     12.14 o 
 -19   2  13       70.51       74.02     12.73 o 
 -18   2  13       45.06       63.33     12.39 o 
 -17   2  13       75.65       59.99     11.78 o 
 -16   2  13       19.21       13.45      7.54 o 
 -15   2  13        0.22        8.00      6.59 o 
 -14   2  13        9.66       13.29      6.67 o 
 -13   2  13      323.96      337.78     17.16 o 
 -12   2  13      125.34      128.04     11.41 o 
 -11   2  13      893.60      854.20     17.51 o 
 -10   2  13        2.62        3.19      3.40 o 
  -9   2  13      145.87      146.94      6.87 o 
  -8   2  13      689.90      652.25     11.07 o 
  -7   2  13       73.19       62.80      4.30 o 
  -6   2  13       16.75       20.82      2.60 o 
  -5   2  13       27.95       15.02      3.00 o 
  -4   2  13      893.77      896.92      9.17 o 
  -3   2  13      250.56      283.38      6.74 o 
  -2   2  13      149.75      135.96      4.74 o 
  -1   2  13      162.61      169.74      5.49 o 
   0   2  13     1582.01     1451.52     11.50 o 
   1   2  13      150.50      134.19      4.13 o 
   2   2  13      566.26      554.64      8.15 o 
   3   2  13       87.47       71.24      4.21 o 
   4   2  13        6.96       10.37      4.57 o 
   5   2  13     1714.52     1566.43     23.65 o 
   6   2  13      506.38      543.17     22.23 o 
   7   2  13      668.62      605.43     18.50 o 
   8   2  13      415.18      403.68     17.79 o 
   9   2  13        5.76       -0.40      8.42 o 
  10   2  13      127.42      157.55     14.40 o 
  11   2  13       14.92       37.92      8.98 o 
  12   2  13      233.41      229.88     17.89 o 
  13   2  13       21.78       34.61     11.49 o 
  14   2  13       51.60       64.14     19.02 o 
  15   2  13       27.74       59.92     18.10 o 
  16   2  13        0.21       21.88     14.79 o 
 -19   3  13       17.99       16.01     10.39 o 
 -18   3  13        0.80        8.80      8.79 o 
 -17   3  13      267.04      255.39     19.30 o 
 -16   3  13       80.33       66.06     11.29 o 
 -15   3  13        0.58        9.02      7.16 o 
 -14   3  13      285.62      302.72     32.79 o 
 -13   3  13        0.73        2.92      5.48 o 
 -12   3  13      159.92      146.07     12.47 o 
 -11   3  13       95.98       91.60      9.96 o 
 -10   3  13        7.51        8.15      6.66 o 
  -9   3  13       19.54       17.82      5.62 o 
  -8   3  13        3.29        6.25      4.32 o 
  -7   3  13      172.75      199.90     15.04 o 
  -6   3  13      183.61      184.24     12.14 o 
  -5   3  13     2104.07     2052.08     27.52 o 
  -4   3  13       51.32       71.61      6.27 o 
  -3   3  13      158.96      162.74     10.61 o 
  -2   3  13        3.18        5.19      3.57 o 
  -1   3  13      327.26      320.94     13.23 o 
   0   3  13     2032.14     1904.71     23.95 o 
   1   3  13       36.98       25.37      4.62 o 
   2   3  13        0.28        2.55      3.22 o 
   3   3  13     2349.52     2200.88     34.15 o 
   4   3  13     1555.11     1444.32     27.77 o 
   5   3  13       15.74       14.15      5.24 o 
   6   3  13      297.36      272.66     19.22 o 
   7   3  13       54.93       54.16      6.31 o 
   8   3  13      203.02      179.25     20.16 o 
   9   3  13        0.00        6.31      8.43 o 
  10   3  13       40.79       28.97     12.06 o 
  11   3  13       41.99       54.92     22.64 o 
  12   3  13        3.32       -7.14      7.14 o 
  13   3  13        1.65       -7.99      7.99 o 
  14   3  13        0.91       17.25     10.45 o 
  15   3  13      125.30      119.71     18.80 o 
  16   3  13       18.53       46.80     20.32 o 
 -18   4  13       17.72       38.29     15.94 o 
 -17   4  13       86.27       70.22     13.38 o 
 -16   4  13       53.03       47.20     10.33 o 
 -15   4  13       50.27       46.73      9.71 o 
 -14   4  13       33.13       43.85     11.48 o 
 -13   4  13      111.31      149.14     16.69 o 
 -12   4  13      121.70      105.39     14.46 o 
 -11   4  13      145.12      142.83     16.68 o 
 -10   4  13      358.65      319.15     38.88 o 
  -9   4  13      425.60      449.99     21.60 o 
  -8   4  13        5.26        9.48      5.85 o 
  -7   4  13       27.40       17.46      6.00 o 
  -6   4  13      117.11      153.39     13.47 o 
  -5   4  13        8.30       17.84      5.34 o 
  -4   4  13        0.02       -0.37      2.73 o 
  -3   4  13     1037.74     1077.58     25.38 o 
  -2   4  13      636.00      610.47     19.24 o 
  -1   4  13       87.26       78.09      8.86 o 
   0   4  13     1006.67      925.03     20.24 o 
   1   4  13       67.63       60.31      7.09 o 
   2   4  13      259.75      285.80     14.45 o 
   3   4  13      509.47      510.33     26.63 o 
   4   4  13      701.59      708.94     20.39 o 
   5   4  13      640.41      585.48     22.48 o 
   6   4  13     1223.32     1250.36     40.79 o 
   7   4  13     1107.26     1114.62     28.48 o 
   8   4  13      206.75      218.30     17.79 o 
   9   4  13       13.27        3.99      6.58 o 
  10   4  13       10.07        7.17      7.96 o 
  11   4  13       23.97       16.52     12.60 o 
  12   4  13      320.00      348.73     52.68 o 
  13   4  13       24.31       25.92     10.52 o 
  14   4  13       23.81       13.53     10.89 o 
  15   4  13       12.40        9.25     12.22 o 
 -17   5  13        3.33       20.68     10.07 o 
 -16   5  13       12.19       14.00      9.71 o 
 -15   5  13        0.12       -4.83      7.68 o 
 -14   5  13       42.11       23.24      9.68 o 
 -13   5  13       41.08       30.91      9.83 o 
 -12   5  13       10.38        2.55      7.53 o 
 -11   5  13      377.37      391.06     25.05 o 
 -10   5  13        1.58       -5.41      5.96 o 
  -9   5  13     1092.20     1051.16     32.11 o 
  -8   5  13      208.78      226.66     18.15 o 
  -7   5  13      582.75      482.35     22.33 o 
  -6   5  13       11.95       20.10      6.25 o 
  -5   5  13      116.95      114.97     11.34 o 
  -4   5  13        6.53        7.29      5.96 o 
  -3   5  13      209.51      238.45     15.74 o 
  -2   5  13       61.63       41.82      7.89 o 
  -1   5  13       11.66       20.42      6.54 o 
   0   5  13      648.49      644.63     20.64 o 
   1   5  13      417.26      376.77     14.83 o 
   2   5  13      639.77      582.32     19.18 o 
   3   5  13       20.78       16.49      7.41 o 
   4   5  13      110.85      129.39     12.08 o 
   5   5  13       32.97        9.93      5.95 o 
   6   5  13      818.24      774.44     24.70 o 
   7   5  13      287.51      310.00     21.04 o 
   8   5  13      204.57      232.13     17.12 o 
   9   5  13      302.34      312.70     24.06 o 
  10   5  13      610.79      578.13     23.44 o 
  11   5  13        4.51        5.14      7.62 o 
  12   5  13       13.26       -3.21      6.82 o 
  13   5  13       17.76        5.91      9.19 o 
  14   5  13       34.57       43.28     17.51 o 
 -16   6  13        0.62       16.52     13.95 o 
 -15   6  13      206.18      207.66     39.46 o 
 -14   6  13        0.12        3.01      8.62 o 
 -13   6  13      101.56       72.56     13.99 o 
 -12   6  13        1.74        9.30      8.85 o 
 -11   6  13       34.78       39.73     11.31 o 
 -10   6  13      179.82      165.72     41.67 o 
  -9   6  13       37.84       20.79      8.35 o 
  -8   6  13        2.63      -10.31     10.31 o 
  -7   6  13       16.33       16.12     11.28 o 
  -6   6  13       30.78       24.98     20.08 o 
  -5   6  13        8.98        7.63      7.80 o 
  -4   6  13        6.90        5.10      6.15 o 
  -3   6  13     1599.95     1504.28     33.93 o 
  -2   6  13       12.74       12.24      6.77 o 
  -1   6  13        0.03        0.62      5.25 o 
   0   6  13       89.16       71.15     16.96 o 
   1   6  13        9.38       10.14      6.47 o 
   2   6  13      158.85      171.34     14.04 o 
   3   6  13       66.46       50.67     10.61 o 
   4   6  13        0.43        2.35      5.41 o 
   5   6  13      677.23      663.32     23.54 o 
   6   6  13      405.64      375.49     23.19 o 
   7   6  13      780.01      761.85     26.28 o 
   8   6  13       50.61       36.78      9.22 o 
   9   6  13       16.95        9.95      7.92 o 
  10   6  13      127.15      129.45     14.66 o 
  11   6  13      111.46       89.85     12.88 o 
  12   6  13       43.93       49.25     20.14 o 
  13   6  13       17.90        0.07     14.10 o 
 -14   7  13       78.06       67.16     15.12 o 
 -13   7  13       15.14       10.21     10.16 o 
 -12   7  13        1.10       -1.54      8.83 o 
 -11   7  13       39.66       38.19     16.46 o 
 -10   7  13       42.72       45.80     16.06 o 
  -9   7  13        1.30        4.07     11.34 o 
  -8   7  13       27.73       19.45     13.72 o 
  -7   7  13       22.65       35.98     13.62 o 
  -6   7  13      715.51      723.51     38.83 o 
  -5   7  13      127.16       96.83     14.37 o 
  -4   7  13        0.01        2.03      8.31 o 
  -3   7  13       27.94       29.79      9.22 o 
  -2   7  13        1.00       10.27      6.91 o 
  -1   7  13      134.14      119.35     18.04 o 
   0   7  13        0.70       -4.89      6.47 o 
   1   7  13        1.34        1.73      8.04 o 
   2   7  13        6.32        4.55     10.06 o 
   3   7  13       70.70       64.80     13.20 o 
   4   7  13        6.50        6.19      6.85 o 
   5   7  13       14.26        6.18      7.03 o 
   6   7  13       87.97       78.01     12.37 o 
   7   7  13        1.89        5.93      7.77 o 
   8   7  13      350.10      351.19     22.97 o 
   9   7  13       77.33       89.44     13.10 o 
  10   7  13       91.92      124.11     42.34 o 
  11   7  13       68.78       30.24     13.56 o 
 -11   8  13        0.08        7.78     14.58 o 
 -10   8  13       30.53       53.78     18.37 o 
  -9   8  13       30.12       23.17     15.15 o 
  -8   8  13       22.32       18.42     14.32 o 
  -7   8  13       10.56       22.36     14.46 o 
  -6   8  13      171.87      153.47     23.93 o 
  -5   8  13       82.43       82.85     34.46 o 
  -4   8  13        0.53        3.97      8.51 o 
  -3   8  13       17.35        8.51      9.41 o 
  -2   8  13       19.78       28.00     14.93 o 
  -1   8  13        0.03       -8.30      8.30 o 
   0   8  13        0.13       -3.22      8.49 o 
   1   8  13       95.63      101.92     16.55 o 
   2   8  13      206.69      171.97     20.24 o 
   3   8  13        0.01        2.85      9.65 o 
   4   8  13      132.34       95.53     29.24 o 
   5   8  13      118.94      107.11     17.44 o 
   6   8  13       12.34       26.07      9.49 o 
   7   8  13      148.87      177.98     22.08 o 
   8   8  13        4.55        5.27     11.02 o 
  -7   9  13       35.43       42.27     16.84 o 
  -6   9  13      120.04      172.09     99.42 o 
  -5   9  13        4.21       14.21     13.79 o 
  -4   9  13        6.27       10.65     11.60 o 
  -3   9  13        0.03       10.53     13.51 o 
  -2   9  13        8.23        1.93     12.66 o 
  -1   9  13        5.84        2.87     11.10 o 
   0   9  13       50.21       18.78     12.42 o 
   1   9  13        2.00       -8.43     10.10 o 
   2   9  13      216.59      209.21     22.83 o 
   3   9  13       15.22       27.06     12.65 o 
   4   9  13       15.38       21.53     12.25 o 
 -20   0  14        7.03       29.52     19.96 o 
 -19   0  14      501.98      429.37     52.48 o 
 -18   0  14     1088.98     1128.14     67.43 o 
 -17   0  14      124.12       88.07     24.06 o 
 -16   0  14      107.48      104.60     24.90 o 
 -15   0  14      177.42      164.54     29.20 o 
 -14   0  14      382.94      443.31     37.19 o 
 -13   0  14       63.80       64.50     12.07 o 
 -12   0  14       86.14       81.25     13.48 o 
 -11   0  14      118.46      153.08     17.28 o 
 -10   0  14        4.66       -0.95      6.95 o 
  -9   0  14      319.83      338.18     13.24 o 
  -8   0  14        0.00        5.49      3.60 o 
  -7   0  14      218.88      157.77      9.56 o 
  -6   0  14     2105.31     2223.20     27.47 o 
  -5   0  14       65.37       68.98      7.15 o 
  -4   0  14      114.30      113.05     10.15 o 
  -3   0  14      140.72      161.04     10.08 o 
  -2   0  14      255.44      257.75     10.01 o 
  -1   0  14      127.30      130.47      6.88 o 
   0   0  14       72.36       58.24      5.29 o 
   1   0  14      978.02      954.37     13.68 o 
   2   0  14      281.03      261.86      7.33 o 
   3   0  14       13.49        3.62      3.60 o 
   4   0  14      119.93      138.47     10.68 o 
   5   0  14      228.33      280.50      9.62 o 
   6   0  14     1899.30     1740.90     34.18 o 
   7   0  14       72.61       47.83     21.51 o 
   8   0  14     1504.66     1545.78     38.29 o 
   9   0  14      222.47      247.99     19.56 o 
  10   0  14      972.06      935.90     61.81 o 
  11   0  14     1905.98     2058.28     60.96 o 
  12   0  14       10.74        6.77     12.63 o 
  13   0  14      132.73      162.51     23.11 o 
  14   0  14      288.72      402.39     29.67 o 
  15   0  14       11.68       25.28     14.92 o 
  16   0  14        0.40       10.21     13.63 o 
 -20   1  14        4.55       26.68     13.29 o 
 -19   1  14        4.76        4.23      8.59 o 
 -18   1  14        0.12        3.94      8.53 o 
 -17   1  14        3.61       12.97      7.71 o 
 -16   1  14        0.01        0.91      6.28 o 
 -15   1  14        1.13        1.28      5.65 o 
 -14   1  14       21.46       15.98      6.76 o 
 -13   1  14       53.90       57.78     10.88 o 
 -12   1  14       24.78       36.70      7.76 o 
 -11   1  14        0.49        4.50      4.15 o 
 -10   1  14       95.50      100.36      6.78 o 
  -9   1  14      353.28      343.66      9.58 o 
  -8   1  14       57.88       61.22      5.64 o 
  -7   1  14       16.89       16.65      3.67 o 
  -6   1  14     1662.64     1691.83     16.25 o 
  -5   1  14      883.17      875.82     11.84 o 
  -4   1  14        2.24       -0.61      2.10 o 
  -3   1  14      343.47      322.16      8.11 o 
  -2   1  14       93.14       99.03      4.97 o 
  -1   1  14       59.26       60.53      3.38 o 
   0   1  14      148.23      141.06      4.36 o 
   1   1  14      392.01      354.73      6.88 o 
   2   1  14      502.88      509.01      8.51 o 
   3   1  14       28.04       29.40      3.70 o 
   4   1  14        4.57        6.74      2.94 o 
   5   1  14       12.22        5.69      3.60 o 
   6   1  14       66.01       72.35      8.06 o 
   7   1  14       83.98       81.43      7.35 o 
   8   1  14      890.76      831.33     17.25 o 
   9   1  14      691.41      693.72     17.68 o 
  10   1  14       75.34       62.65      9.36 o 
  11   1  14       54.21       52.37      8.69 o 
  12   1  14      185.04      193.36     15.19 o 
  13   1  14        5.34        9.49     11.76 o 
  14   1  14        9.65       20.02     15.21 o 
  15   1  14      305.40      364.12     31.83 o 
  16   1  14       27.56       37.15     18.36 o 
 -19   2  14       27.42       28.97      9.79 o 
 -18   2  14       21.67       14.45      8.90 o 
 -17   2  14       20.97       11.13      8.89 o 
 -16   2  14       69.03       76.52     12.28 o 
 -15   2  14      166.73      179.01     14.81 o 
 -14   2  14      101.52       97.52     14.28 o 
 -13   2  14      320.64      287.65     19.07 o 
 -12   2  14       78.76       73.46     10.44 o 
 -11   2  14      173.55      160.12     10.68 o 
 -10   2  14      107.08      101.12      6.86 o 
  -9   2  14       11.86       15.05      3.56 o 
  -8   2  14      214.72      215.96      7.25 o 
  -7   2  14       14.28       19.45      3.15 o 
  -6   2  14        1.03        1.65      2.15 o 
  -5   2  14       45.47       60.16      3.86 o 
  -4   2  14      132.91      126.58      4.04 o 
  -3   2  14      427.24      440.84      6.35 o 
  -2   2  14      226.76      237.42      6.61 o 
  -1   2  14     1293.88     1240.92     11.03 o 
   0   2  14      110.52      123.33      3.22 o 
   1   2  14       46.59       48.29      2.78 o 
   2   2  14      753.21      688.74     10.93 o 
   3   2  14     1245.02     1185.02     18.21 o 
   4   2  14     1681.13     1632.62     22.24 o 
   5   2  14      267.71      291.61     18.40 o 
   6   2  14      297.87      315.61     16.25 o 
   7   2  14     1594.55     1486.61     35.22 o 
   8   2  14      406.94      417.80     18.38 o 
   9   2  14      104.45      104.68     15.69 o 
  10   2  14      415.62      438.17     20.27 o 
  11   2  14       27.32       29.04      9.34 o 
  12   2  14       13.51       19.17     13.80 o 
  13   2  14       49.11       80.81     19.60 o 
  14   2  14        4.52       27.21     13.72 o 
  15   2  14        6.67       21.06     15.19 o 
  16   2  14       50.93       75.03     19.92 o 
 -19   3  14       15.17       19.44     10.17 o 
 -18   3  14        4.16       23.86     10.07 o 
 -17   3  14        2.10        9.65      7.82 o 
 -16   3  14      456.62      433.42     25.39 o 
 -15   3  14       46.66       51.81      9.72 o 
 -14   3  14       35.27       33.69      8.42 o 
 -13   3  14      109.26      107.19     11.76 o 
 -12   3  14        0.56        8.30      5.72 o 
 -11   3  14      132.16      136.21     11.74 o 
 -10   3  14       38.35       36.83      6.93 o 
  -9   3  14      117.26      100.27      8.44 o 
  -8   3  14       22.78       22.19      5.70 o 
  -7   3  14      203.01      193.99     13.21 o 
  -6   3  14      411.11      395.04     15.19 o 
  -5   3  14       74.20       96.86      8.93 o 
  -4   3  14       66.52       50.56      5.63 o 
  -3   3  14      127.57      139.22      7.14 o 
  -2   3  14        2.93       -3.34      4.52 o 
  -1   3  14        0.11       -0.01      3.51 o 
   0   3  14     1243.53     1205.34     21.63 o 
   1   3  14       22.03       10.27      4.67 o 
   2   3  14      145.64      121.34     10.05 o 
   3   3  14      925.89      875.26     21.63 o 
   4   3  14     2902.13     2727.44     40.13 o 
   5   3  14      461.24      473.92     16.90 o 
   6   3  14       40.70       44.18      5.28 o 
   7   3  14       13.89       15.59      7.38 o 
   8   3  14       82.35       82.46     14.47 o 
   9   3  14        3.30        3.11      7.56 o 
  10   3  14        6.49       -1.25      8.29 o 
  11   3  14      110.04      114.71     18.83 o 
  12   3  14      109.46       89.71     18.78 o 
  13   3  14        0.68       -0.78      8.93 o 
  14   3  14       89.62       83.57     14.44 o 
  15   3  14        8.08      -12.25     15.77 o 
 -18   4  14       45.68       68.49     23.13 o 
 -17   4  14       30.00       49.98     10.15 o 
 -16   4  14       41.48       47.87     10.38 o 
 -15   4  14        7.62       23.54      8.29 o 
 -14   4  14        0.49        8.34      7.95 o 
 -13   4  14       93.56       94.14     13.82 o 
 -12   4  14      266.66      263.71     20.81 o 
 -11   4  14        5.14       -0.26      6.20 o 
 -10   4  14      401.91      393.34     23.75 o 
  -9   4  14      105.10      121.36     14.71 o 
  -8   4  14      724.96      734.27     24.76 o 
  -7   4  14       60.74       50.42      7.83 o 
  -6   4  14      313.68      281.77     14.34 o 
  -5   4  14      173.60      161.91     20.12 o 
  -4   4  14        0.81       -4.24      6.01 o 
  -3   4  14      332.57      300.93     15.05 o 
  -2   4  14      153.40      166.09     12.56 o 
  -1   4  14      312.02      299.70     14.88 o 
   0   4  14       36.25       43.56      7.38 o 
   1   4  14     1079.66     1006.75     30.32 o 
   2   4  14        1.04       -0.54      3.61 o 
   3   4  14     3013.98     2908.57     42.87 o 
   4   4  14       14.65       23.05      6.58 o 
   5   4  14      433.30      442.58     20.06 o 
   6   4  14       41.65       39.30      8.33 o 
   7   4  14      177.56      176.52     16.11 o 
   8   4  14       36.83       38.41      9.17 o 
   9   4  14      119.60      111.66     13.93 o 
  10   4  14       10.84       10.88      9.59 o 
  11   4  14        4.48       -0.44      6.79 o 
  12   4  14      173.36      238.15     27.49 o 
  13   4  14       31.66       31.94     11.18 o 
  14   4  14       22.50       17.92     17.69 o 
  15   4  14      107.90      125.52     17.21 o 
 -17   5  14        4.55       24.21      9.92 o 
 -16   5  14       15.85       27.66     10.65 o 
 -15   5  14       19.52        6.49      9.11 o 
 -14   5  14       17.50       23.04     10.13 o 
 -13   5  14       69.15       90.18     20.30 o 
 -12   5  14        6.46        2.34      7.18 o 
 -11   5  14      148.59      102.56     17.22 o 
 -10   5  14      333.62      390.23     24.95 o 
  -9   5  14        0.28        3.29      5.67 o 
  -8   5  14       39.19       50.73     13.59 o 
  -7   5  14        1.84       -0.50      5.05 o 
  -6   5  14        1.76       11.22      7.86 o 
  -5   5  14        2.72        3.49      6.88 o 
  -4   5  14        0.89        5.15      6.13 o 
  -3   5  14     1577.42     1426.81     36.32 o 
  -2   5  14      323.45      274.57     16.70 o 
  -1   5  14      215.62      175.78     13.71 o 
   0   5  14      165.28      194.25     14.05 o 
   1   5  14       48.47       47.23      9.64 o 
   2   5  14        0.17       -0.23      4.00 o 
   3   5  14       31.71       32.20      8.87 o 
   4   5  14       33.03       24.67      7.57 o 
   5   5  14        0.78        2.13      6.00 o 
   6   5  14      856.86      852.88     29.79 o 
   7   5  14      475.51      443.19     22.86 o 
   8   5  14       83.90       91.06     13.63 o 
   9   5  14      167.30      185.15     18.08 o 
  10   5  14       11.93       10.55      8.65 o 
  11   5  14        5.36        4.99      8.35 o 
  12   5  14        6.15       -5.67      7.26 o 
  13   5  14       92.46      110.61     15.63 o 
  14   5  14       10.05        9.01     29.28 o 
 -16   6  14       19.95       44.30     15.42 o 
 -15   6  14        2.30        0.55      9.44 o 
 -14   6  14       71.25       81.00     14.97 o 
 -13   6  14        2.34        1.04      8.81 o 
 -12   6  14       53.95       59.21     13.14 o 
 -11   6  14        0.53        4.03      8.52 o 
 -10   6  14        0.99        6.35      7.81 o 
  -9   6  14        0.01        7.89     10.56 o 
  -8   6  14        3.53       -1.70     10.07 o 
  -7   6  14       52.92       72.92     16.42 o 
  -6   6  14      147.46      137.41     29.02 o 
  -5   6  14        0.51        6.34      7.01 o 
  -4   6  14      218.27      187.80     15.78 o 
  -3   6  14       21.34       16.05      6.77 o 
  -2   6  14        3.29        7.64      6.37 o 
  -1   6  14      363.21      304.59     19.01 o 
   0   6  14      156.05      145.75     14.64 o 
   1   6  14      283.27      221.92     16.23 o 
   2   6  14      298.56      305.82     31.31 o 
   3   6  14      182.73      162.22     16.22 o 
   4   6  14       13.50        9.21      7.38 o 
   5   6  14       98.27       85.05     12.82 o 
   6   6  14      212.40      236.22     20.91 o 
   7   6  14       34.43       21.68      9.13 o 
   8   6  14      344.86      406.12     35.99 o 
   9   6  14       16.24       10.83      9.06 o 
  10   6  14      399.99      407.95     27.91 o 
  11   6  14      266.20      314.22     33.62 o 
  12   6  14       19.90        8.73     14.00 o 
 -14   7  14       30.80       44.34     16.36 o 
 -13   7  14       75.99       44.86     16.74 o 
 -12   7  14       25.31        5.08     14.62 o 
 -11   7  14       11.44       25.03     15.83 o 
 -10   7  14       34.71       46.50     16.18 o 
  -9   7  14       11.42       28.21     14.49 o 
  -8   7  14       62.21       47.19     16.31 o 
  -7   7  14      255.74      289.91     30.65 o 
  -6   7  14      421.49      482.12     38.30 o 
  -5   7  14      279.97      274.03     22.70 o 
  -4   7  14        6.43        5.44      7.54 o 
  -3   7  14        8.88        7.93      7.33 o 
  -2   7  14       54.01       58.34     16.68 o 
  -1   7  14      177.16      171.58     16.15 o 
   0   7  14       19.80        5.73      9.02 o 
   1   7  14       87.71       92.97     16.51 o 
   2   7  14       39.55       29.96     10.07 o 
   3   7  14       44.17       41.55     12.44 o 
   4   7  14      108.32      107.65     12.89 o 
   5   7  14      243.02      241.42     21.60 o 
   6   7  14        0.37        5.12      8.39 o 
   7   7  14       38.31       30.18     10.32 o 
   8   7  14      245.17      244.60     22.49 o 
   9   7  14       16.17       27.33     27.29 o 
  10   7  14       76.52       83.03     21.11 o 
 -11   8  14        0.47       -8.72     14.72 o 
 -10   8  14        0.10       -2.24     21.42 o 
  -9   8  14      262.43      306.67     33.59 o 
  -8   8  14      100.73       65.68     18.82 o 
  -7   8  14       21.88       21.46     14.74 o 
  -6   8  14       12.08        2.62     12.31 o 
  -5   8  14      210.40      293.16     35.09 o 
  -4   8  14      211.62      259.33     23.35 o 
  -3   8  14        0.67        2.77      8.63 o 
  -2   8  14        1.09        0.64      8.70 o 
  -1   8  14       14.65       -3.16     10.48 o 
   0   8  14       85.96      116.57     17.88 o 
   1   8  14      327.06      348.38     27.07 o 
   2   8  14        3.90       10.75     10.28 o 
   3   8  14      146.46      165.99     20.44 o 
   4   8  14      178.87      205.43     21.93 o 
   5   8  14        0.39       -9.16      9.16 o 
   6   8  14      185.53      144.42     24.32 o 
   7   8  14      392.89      359.73     35.06 o 
   8   8  14        5.28       -6.21     22.89 o 
  -7   9  14       17.75       18.70     15.07 o 
  -6   9  14       47.07       74.51     19.03 o 
  -5   9  14       29.87       45.45     25.02 o 
  -4   9  14        2.00        5.26     10.16 o 
  -3   9  14       42.97       48.32     17.76 o 
  -2   9  14       19.28       17.86     19.08 o 
  -1   9  14       25.50       25.80     15.02 o 
   0   9  14      153.51      169.87     21.07 o 
   1   9  14       17.09        3.60     10.89 o 
   2   9  14        1.18        4.91     12.03 o 
   3   9  14       19.03       17.58     12.48 o 
 -20   1  15       35.56       32.61     20.19 o 
 -19   1  15       93.60      118.86     21.65 o 
 -18   1  15       69.85       62.84     12.43 o 
 -17   1  15        2.02       -6.01     10.66 o 
 -16   1  15       21.66       19.06      8.44 o 
 -15   1  15        8.78       10.83      6.47 o 
 -14   1  15      210.27      195.51     14.25 o 
 -13   1  15       85.73       93.73     15.46 o 
 -12   1  15       23.79       25.37      7.61 o 
 -11   1  15        2.06       10.22      5.09 o 
 -10   1  15      267.38      317.29     11.77 o 
  -9   1  15      484.19      413.05     11.27 o 
  -8   1  15       17.03       21.69      3.43 o 
  -7   1  15      138.79      150.86      6.42 o 
  -6   1  15      189.71      170.64      6.54 o 
  -5   1  15      219.31      222.55      6.77 o 
  -4   1  15     1065.30      985.85     12.62 o 
  -3   1  15      122.10      114.63      5.67 o 
  -2   1  15       70.86       83.72      5.05 o 
  -1   1  15      158.10      124.92      4.98 o 
   0   1  15       34.89       33.17      2.92 o 
   1   1  15       14.56       18.72      2.62 o 
   2   1  15       24.77       25.71      3.02 o 
   3   1  15      329.78      332.14      7.76 o 
   4   1  15      836.35      807.34     13.77 o 
   5   1  15      581.09      604.62     13.34 o 
   6   1  15     1277.19     1212.55     20.96 o 
   7   1  15     1160.02     1053.12     21.94 o 
   8   1  15        0.65       -1.90      6.21 o 
   9   1  15      291.32      308.74     15.37 o 
  10   1  15       31.96       32.99      8.17 o 
  11   1  15      139.97      140.76     12.04 o 
  12   1  15       21.62       20.05      8.40 o 
  13   1  15      238.45      203.12     24.77 o 
  14   1  15      123.11      149.89     24.49 o 
  15   1  15       68.22       90.36     21.45 o 
  16   1  15        1.84      -11.50     14.54 o 
 -19   2  15       12.42       19.74      8.94 o 
 -18   2  15       60.99       76.55     13.44 o 
 -17   2  15      246.59      252.41     20.44 o 
 -16   2  15      113.06      127.86     13.53 o 
 -15   2  15        5.83        7.28      6.84 o 
 -14   2  15      192.55      215.63     16.72 o 
 -13   2  15       18.97       19.35      7.68 o 
 -12   2  15      167.55      125.21     18.37 o 
 -11   2  15      151.33      148.27     10.38 o 
 -10   2  15      649.49      623.74     15.11 o 
  -9   2  15      388.88      383.13     12.43 o 
  -8   2  15      750.19      799.92     13.92 o 
  -7   2  15      415.55      358.43      8.57 o 
  -6   2  15      933.56      902.91     12.63 o 
  -5   2  15      147.56      124.24      5.37 o 
  -4   2  15      887.48      855.99     11.24 o 
  -3   2  15     1764.39     1660.80     15.43 o 
  -2   2  15      394.83      354.46      6.75 o 
  -1   2  15        1.34       -0.58      2.08 o 
   0   2  15      698.65      635.78      8.22 o 
   1   2  15      121.70      126.43      3.94 o 
   2   2  15      475.18      417.41     10.49 o 
   3   2  15      117.85      117.90      7.49 o 
   4   2  15        7.58        7.00      8.18 o 
   5   2  15      131.56      146.06     13.80 o 
   6   2  15       11.64       15.41      5.64 o 
   7   2  15      566.64      583.76     18.91 o 
   8   2  15       21.02       14.36     17.38 o 
   9   2  15      159.94      174.58     19.42 o 
  10   2  15       13.18        7.70      7.86 o 
  11   2  15      194.44      231.12     27.96 o 
  12   2  15       15.63       31.38     21.52 o 
  13   2  15       49.02       45.45     17.60 o 
  14   2  15       48.07       95.68     21.52 o 
  15   2  15        0.46      -14.13     14.13 o 
 -19   3  15       39.15       59.00     13.03 o 
 -18   3  15       86.99       94.40     15.12 o 
 -17   3  15      123.33      111.79     13.77 o 
 -16   3  15      153.42      156.50     15.16 o 
 -15   3  15      115.52      114.08     12.92 o 
 -14   3  15        4.71        3.36      6.30 o 
 -13   3  15      137.01      130.69     12.84 o 
 -12   3  15      202.76      223.94     20.06 o 
 -11   3  15        5.57        6.77      5.79 o 
 -10   3  15       10.31       12.96      6.02 o 
  -9   3  15       20.64       21.57      6.64 o 
  -8   3  15     1011.24     1026.79     21.10 o 
  -7   3  15        0.03       -3.27      8.98 o 
  -6   3  15      244.28      219.49     12.58 o 
  -5   3  15       89.79       81.51      8.83 o 
  -4   3  15     1287.65     1291.17     24.88 o 
  -3   3  15     1348.51     1235.66     26.83 o 
  -2   3  15       36.06       53.08      8.32 o 
  -1   3  15     2015.38     1839.01     32.64 o 
   0   3  15     1245.27     1188.96     22.56 o 
   1   3  15      684.81      642.67     16.93 o 
   2   3  15     1761.25     1674.58     27.30 o 
   3   3  15      476.39      482.55     16.85 o 
   4   3  15      390.91      385.19     20.17 o 
   5   3  15       38.40       49.90     10.88 o 
   6   3  15        8.95       14.94      6.48 o 
   7   3  15      378.71      403.55     19.92 o 
   8   3  15        5.12        5.85      5.67 o 
   9   3  15       37.83       31.10     11.12 o 
  10   3  15       35.75       33.47     18.02 o 
  11   3  15       34.09       43.05     10.37 o 
  12   3  15       68.60       70.20     13.20 o 
  13   3  15      134.23      125.35     21.33 o 
  14   3  15       55.17       38.18     19.01 o 
  15   3  15       42.22       18.04     15.94 o 
 -18   4  15        4.09       -0.96      8.83 o 
 -17   4  15       27.67       29.23     15.74 o 
 -16   4  15       42.21       48.51     10.24 o 
 -15   4  15      652.75      631.72     37.45 o 
 -14   4  15       11.10       22.85      9.48 o 
 -13   4  15        0.05        2.03      7.49 o 
 -12   4  15       65.41       57.15     11.98 o 
 -11   4  15      223.59      225.83     19.02 o 
 -10   4  15      305.45      282.90     20.33 o 
  -9   4  15      456.65      422.70     21.01 o 
  -8   4  15       18.33       18.52      6.83 o 
  -7   4  15       43.81       44.06      7.68 o 
  -6   4  15        2.21        3.38      4.48 o 
  -5   4  15      666.41      571.13     37.84 o 
  -4   4  15       63.96       72.77      9.57 o 
  -3   4  15      138.36      140.45     12.05 o 
  -2   4  15        1.26        2.01      5.30 o 
  -1   4  15       18.32        7.05      5.28 o 
   0   4  15      176.62      169.23     11.10 o 
   1   4  15     1958.62     1830.31     30.15 o 
   2   4  15      163.76      196.92     12.13 o 
   3   4  15       19.27       20.23      5.55 o 
   4   4  15      623.58      625.22     34.73 o 
   5   4  15      338.91      343.54     19.75 o 
   6   4  15       79.59       86.29     11.76 o 
   7   4  15        4.11        9.52      6.69 o 
   8   4  15       55.89       47.60     10.17 o 
   9   4  15       21.95       25.75      8.57 o 
  10   4  15       14.52        6.79      6.94 o 
  11   4  15        5.86        0.74      7.64 o 
  12   4  15        1.81       -6.71      6.77 o 
  13   4  15      122.73      105.21     14.71 o 
  14   4  15        0.43       -9.12      9.12 o 
 -17   5  15       30.40       39.57     11.62 o 
 -16   5  15        4.99       26.43     10.35 o 
 -15   5  15       15.22        9.34      9.44 o 
 -14   5  15      284.82      279.98     24.40 o 
 -13   5  15       63.58       50.32     14.59 o 
 -12   5  15       32.61       20.56      9.22 o 
 -11   5  15      108.59      117.08     14.91 o 
 -10   5  15       68.31       36.37     10.01 o 
  -9   5  15      211.35      216.35     18.62 o 
  -8   5  15      232.83      185.26     22.41 o 
  -7   5  15        0.49       -1.88      8.90 o 
  -6   5  15      125.06      122.83     14.92 o 
  -5   5  15        2.46       -0.88      9.50 o 
  -4   5  15      491.58      477.08     19.66 o 
  -3   5  15        0.31        5.19      6.35 o 
  -2   5  15      164.81      143.59     13.11 o 
  -1   5  15       26.53       25.89      7.46 o 
   0   5  15      512.77      439.77     22.55 o 
   1   5  15      179.11      198.93     12.95 o 
   2   5  15      123.87      119.13     10.28 o 
   3   5  15      180.93      159.26     15.37 o 
   4   5  15       33.09       33.17      8.30 o 
   5   5  15       29.17       29.05      8.52 o 
   6   5  15      136.32      114.86     23.56 o 
   7   5  15      487.35      476.29     26.90 o 
   8   5  15        1.07        5.81      6.99 o 
   9   5  15       38.51       20.10      9.05 o 
  10   5  15      168.95      176.17     18.63 o 
  11   5  15       78.17       58.94     12.79 o 
  12   5  15       92.17       49.03     13.90 o 
  13   5  15       39.93       36.35     12.07 o 
 -15   6  15        0.20       10.39     10.91 o 
 -14   6  15      125.28      128.54     18.05 o 
 -13   6  15      116.03      122.01     26.56 o 
 -12   6  15       92.08      120.31     18.33 o 
 -11   6  15       11.71        8.01     12.29 o 
 -10   6  15      175.59      184.96     41.49 o 
  -9   6  15       44.34       31.89     16.16 o 
  -8   6  15      110.34      104.32     19.15 o 
  -7   6  15        7.55       10.68     11.51 o 
  -6   6  15       87.77       96.63     17.81 o 
  -5   6  15       16.56       11.61      8.65 o 
  -4   6  15      371.12      377.15     21.27 o 
  -3   6  15      800.05      808.19     26.01 o 
  -2   6  15       10.50       15.43      7.14 o 
  -1   6  15       10.12        8.36      6.92 o 
   0   6  15      434.35      399.71     21.22 o 
   1   6  15       43.32       30.41      9.34 o 
   2   6  15      218.27      200.29     19.01 o 
   3   6  15        0.05       -4.31      5.45 o 
   4   6  15       12.79        8.41      7.06 o 
   5   6  15        0.23        4.65      7.07 o 
   6   6  15        4.15        8.88      7.62 o 
   7   6  15       42.66       21.12      9.66 o 
   8   6  15       62.76       74.30     13.08 o 
   9   6  15      136.44      114.13     15.75 o 
  10   6  15      120.16       88.04     14.83 o 
  11   6  15       15.58       -3.85     12.11 o 
  12   6  15       37.42       35.86     25.24 o 
 -13   7  15        9.09       29.71     15.48 o 
 -12   7  15        1.36        4.50     12.61 o 
 -11   7  15       49.18       36.36     16.80 o 
 -10   7  15       56.19       51.46     16.79 o 
  -9   7  15       22.24       24.67     14.35 o 
  -8   7  15       54.99       68.07     17.83 o 
  -7   7  15      534.63      586.08     35.71 o 
  -6   7  15      183.92      151.87     24.07 o 
  -5   7  15       90.62       73.80     25.35 o 
  -4   7  15      124.52      130.97     16.47 o 
  -3   7  15        0.65       -6.92      7.83 o 
  -2   7  15      125.46      116.92     19.87 o 
  -1   7  15        9.78        1.21      7.30 o 
   0   7  15       63.52       45.84     11.76 o 
   1   7  15       27.22       30.14     11.67 o 
   2   7  15       11.87       -1.90     12.05 o 
   3   7  15        0.02       -1.72      8.02 o 
   4   7  15      191.76      215.12     17.91 o 
   5   7  15       95.69       98.16     14.90 o 
   6   7  15      186.56      160.00     20.88 o 
   7   7  15      155.78      155.16     18.39 o 
   8   7  15        5.80        8.66      8.96 o 
   9   7  15       37.80       19.56     15.22 o 
  10   7  15       39.95       44.43     17.61 o 
 -11   8  15        9.84       21.35     15.92 o 
 -10   8  15       31.22       23.74     15.49 o 
  -9   8  15        0.01        8.31     14.67 o 
  -8   8  15       75.46       64.63     18.71 o 
  -7   8  15       16.42        9.48     14.23 o 
  -6   8  15        1.45        2.02     12.14 o 
  -5   8  15       26.54       46.41     16.45 o 
  -4   8  15       27.63       26.58     10.78 o 
  -3   8  15      153.72      149.29     18.54 o 
  -2   8  15        0.05        4.87      8.34 o 
  -1   8  15       10.14       -8.45      8.95 o 
   0   8  15        0.43       -6.29      9.48 o 
   1   8  15       56.97       44.31     12.61 o 
   2   8  15      460.41      496.07     33.61 o 
   3   8  15        0.59       -2.70     10.32 o 
   4   8  15      164.11      218.88     23.61 o 
   5   8  15       17.68       21.98     12.89 o 
   6   8  15       27.81       20.24     20.30 o 
   7   8  15       64.63       59.51     22.23 o 
  -6   9  15        7.88       12.47     21.15 o 
  -5   9  15       20.11       37.70     16.33 o 
  -4   9  15        1.83       21.19     16.07 o 
  -3   9  15      204.06      223.41     29.11 o 
  -2   9  15        4.34       -3.31     19.33 o 
  -1   9  15      471.77      588.93     60.12 o 
   0   9  15      487.78      524.03     35.41 o 
   1   9  15       20.61       10.94     12.31 o 
   2   9  15       11.06        6.53     18.58 o 
 -20   0  16       16.97       38.10     19.97 o 
 -19   0  16       68.70       46.23     21.39 o 
 -18   0  16        1.06       -1.53     13.05 o 
 -17   0  16       75.45       36.73     17.58 o 
 -16   0  16      193.67      204.41     34.57 o 
 -15   0  16       55.51       37.70     17.42 o 
 -14   0  16        0.06        7.45      7.80 o 
 -13   0  16       14.21       21.65     14.10 o 
 -12   0  16       12.51        8.63      8.60 o 
 -11   0  16        7.47       13.90      8.56 o 
 -10   0  16       36.58       27.14     10.88 o 
  -9   0  16      165.60      132.31     15.77 o 
  -8   0  16        0.98       -0.53      6.10 o 
  -7   0  16      407.10      443.98     13.19 o 
  -6   0  16        4.56       -0.99      4.71 o 
  -5   0  16     1139.11     1093.75     21.80 o 
  -4   0  16      373.03      351.72     12.79 o 
  -3   0  16       12.84        1.98      4.54 o 
  -2   0  16       52.06       60.64      6.82 o 
  -1   0  16     4512.25     4576.00     41.72 o 
   0   0  16      431.05      401.62     10.81 o 
   1   0  16       17.63       22.74      3.52 o 
   2   0  16        2.64        2.62      2.94 o 
   3   0  16      182.30      144.66      9.56 o 
   4   0  16       32.39       36.35      7.62 o 
   5   0  16      323.79      286.84     20.01 o 
   6   0  16      519.32      400.32     21.28 o 
   7   0  16       13.28       25.60     10.64 o 
   8   0  16       11.43       26.30     10.63 o 
   9   0  16       42.75       50.00     12.03 o 
  10   0  16     1144.66     1183.84     44.80 o 
  11   0  16       29.00       29.46     13.88 o 
  12   0  16       64.13      125.13     20.85 o 
  13   0  16        0.04        4.65     13.46 o 
  14   0  16       21.13       36.25     15.16 o 
  15   0  16        0.15        0.07     12.24 o 
 -19   1  16       35.13       28.32     12.41 o 
 -18   1  16        4.23        3.39      9.60 o 
 -17   1  16        0.07       -6.50      6.89 o 
 -16   1  16       33.43       12.04      7.64 o 
 -15   1  16       30.22       33.12      7.50 o 
 -14   1  16      141.72      140.37     12.68 o 
 -13   1  16      187.19      198.94     14.41 o 
 -12   1  16        7.44       21.66      7.83 o 
 -11   1  16      380.43      372.70     14.37 o 
 -10   1  16       29.57       42.10      9.27 o 
  -9   1  16      428.42      403.20     13.18 o 
  -8   1  16        0.41        3.02      3.47 o 
  -7   1  16      162.80      165.26      7.50 o 
  -6   1  16      742.63      766.50     12.90 o 
  -5   1  16     1192.39     1172.15     15.61 o 
  -4   1  16      649.43      654.60     10.52 o 
  -3   1  16        0.45        2.73      2.93 o 
  -2   1  16     1872.18     1724.76     18.40 o 
  -1   1  16        2.43        1.36      2.19 o 
   0   1  16       37.48       37.02      3.91 o 
   1   1  16        0.02        3.66      2.16 o 
   2   1  16        2.79        1.20      2.35 o 
   3   1  16      200.48      196.07      7.18 o 
   4   1  16       44.46       48.19      6.99 o 
   5   1  16      690.89      629.61     15.15 o 
   6   1  16      270.31      272.97     12.19 o 
   7   1  16      325.29      300.30     15.83 o 
   8   1  16        2.08        5.10      6.02 o 
   9   1  16        3.79        1.44      6.82 o 
  10   1  16       42.60       59.75     11.73 o 
  11   1  16       18.68       42.24      8.89 o 
  12   1  16        1.78        6.46      9.28 o 
  13   1  16      186.80      195.10     27.53 o 
  14   1  16       11.58       46.66     17.96 o 
  15   1  16       45.16       47.84     18.05 o 
 -19   2  16       18.50       17.15      8.95 o 
 -18   2  16       74.47       75.79     13.39 o 
 -17   2  16       71.94       74.35     13.31 o 
 -16   2  16       47.26       72.98     11.31 o 
 -15   2  16      117.70      147.05     13.99 o 
 -14   2  16      136.17      139.08     13.39 o 
 -13   2  16       96.32       92.64     10.86 o 
 -12   2  16      132.99      129.83     15.58 o 
 -11   2  16       99.14      104.56      9.06 o 
 -10   2  16        6.50        6.91      4.24 o 
  -9   2  16      396.39      395.18     12.70 o 
  -8   2  16     3671.19     3436.21     32.09 o 
  -7   2  16      274.67      297.52      8.91 o 
  -6   2  16       28.81       26.87      3.45 o 
  -5   2  16      744.83      695.83     12.91 o 
  -4   2  16       37.41       19.07      3.19 o 
  -3   2  16       87.82       91.24      6.50 o 
  -2   2  16       41.34       35.86      3.75 o 
  -1   2  16        2.75        5.49      3.53 o 
   0   2  16     3094.15     2873.14     29.10 o 
   1   2  16     1814.60     1678.19     19.00 o 
   2   2  16      208.53      205.88      8.58 o 
   3   2  16     1197.83     1105.26     21.49 o 
   4   2  16        8.82        5.18      4.30 o 
   5   2  16      150.76      168.80     10.65 o 
   6   2  16        2.42       10.47      4.06 o 
   7   2  16        6.92       25.30     15.33 o 
   8   2  16      130.09      146.02     19.65 o 
   9   2  16        3.45       -0.75     15.72 o 
  10   2  16       11.67       -0.75     10.54 o 
  11   2  16        3.04       10.17     12.23 o 
  12   2  16       36.99       32.72     13.77 o 
  13   2  16       53.17       71.43     18.56 o 
  14   2  16        7.69       31.73     16.90 o 
  15   2  16       10.50       43.72     17.89 o 
 -19   3  16        8.37       20.31     10.11 o 
 -18   3  16       29.50       72.10     13.64 o 
 -17   3  16      139.14      143.15     18.66 o 
 -16   3  16      198.61      202.29     17.09 o 
 -15   3  16        3.47       12.73      7.85 o 
 -14   3  16        1.30        0.66      6.46 o 
 -13   3  16       77.83       87.33     10.90 o 
 -12   3  16       80.11       66.02      9.62 o 
 -11   3  16      297.41      274.73     18.55 o 
 -10   3  16      484.28      415.36     18.87 o 
  -9   3  16      326.81      291.77     18.04 o 
  -8   3  16        3.21        5.27      6.63 o 
  -7   3  16      149.88      152.08     10.85 o 
  -6   3  16      204.36      168.35     12.13 o 
  -5   3  16       11.80       19.43      6.12 o 
  -4   3  16      192.66      230.54     18.12 o 
  -3   3  16      279.74      302.11     16.50 o 
  -2   3  16      833.90      821.09     22.65 o 
  -1   3  16     1212.37     1099.72     31.32 o 
   0   3  16      618.20      556.91     16.32 o 
   1   3  16      276.51      309.52     13.85 o 
   2   3  16      664.58      624.45     12.23 o 
   3   3  16     1138.69     1073.78     17.89 o 
   4   3  16     1505.08     1449.70     22.03 o 
   5   3  16      142.52      133.46     11.57 o 
   6   3  16      110.63      114.63     12.76 o 
   7   3  16        3.46       -2.82      5.17 o 
   8   3  16       32.07       35.54     13.50 o 
   9   3  16        0.16       -2.57      8.52 o 
  10   3  16      114.09      131.11     43.20 o 
  11   3  16       20.39        4.97      8.65 o 
  12   3  16       12.35       14.93     13.96 o 
  13   3  16        3.02      -12.58     12.58 o 
  14   3  16       17.32        7.23     16.49 o 
 -18   4  16        0.99        8.39      9.63 o 
 -17   4  16       26.91       42.82      9.46 o 
 -16   4  16       80.39       51.70     10.39 o 
 -15   4  16        3.59        7.82      7.14 o 
 -14   4  16      109.51       99.35     15.17 o 
 -13   4  16       93.84       84.57     16.61 o 
 -12   4  16      149.35      166.30     17.57 o 
 -11   4  16       54.27       59.29     11.59 o 
 -10   4  16        3.39        4.72      6.76 o 
  -9   4  16        0.00        3.97      5.85 o 
  -8   4  16        6.46        4.69      7.31 o 
  -7   4  16      107.03      111.56     10.93 o 
  -6   4  16      347.41      275.33     27.11 o 
  -5   4  16      498.08      466.25     22.67 o 
  -4   4  16        5.73       -0.55      5.73 o 
  -3   4  16      462.68      454.02     18.20 o 
  -2   4  16      408.37      394.33     17.25 o 
  -1   4  16       55.58       45.27      8.11 o 
   0   4  16     1301.02     1219.27     30.75 o 
   1   4  16      129.51      125.96     10.19 o 
   2   4  16     1159.64     1159.63     24.21 o 
   3   4  16      195.60      197.93     19.12 o 
   4   4  16     1088.53     1061.32     26.02 o 
   5   4  16        2.65        6.37      6.44 o 
   6   4  16      321.85      339.14     24.69 o 
   7   4  16      173.78      177.01     18.25 o 
   8   4  16       74.99       82.29     12.82 o 
   9   4  16       20.35       -0.44      7.21 o 
  10   4  16       18.61       11.86     15.05 o 
  11   4  16       27.97       22.00     10.90 o 
  12   4  16       23.83        5.84      8.09 o 
  13   4  16       47.34       42.41     12.52 o 
  14   4  16       79.62       71.56     33.97 o 
 -17   5  16       33.34       46.57     22.06 o 
 -16   5  16        0.48        9.11      9.28 o 
 -15   5  16        4.39       11.47     10.27 o 
 -14   5  16       26.68       39.03     11.80 o 
 -13   5  16       16.50       18.53     10.33 o 
 -12   5  16       57.35       46.37     11.98 o 
 -11   5  16      189.72      187.40     31.06 o 
 -10   5  16      141.18      148.59     16.81 o 
  -9   5  16       23.04       17.26     11.45 o 
  -8   5  16       37.70       47.10     14.26 o 
  -7   5  16        0.62        7.49      9.70 o 
  -6   5  16      123.25      105.35     15.03 o 
  -5   5  16       11.60       11.87      8.30 o 
  -4   5  16       84.82      104.05     13.51 o 
  -3   5  16     1746.05     1709.49     36.15 o 
  -2   5  16     1000.20      975.53     27.18 o 
  -1   5  16      263.55      274.81     17.59 o 
   0   5  16        6.67       11.52      6.51 o 
   1   5  16      186.65      175.54     14.42 o 
   2   5  16       45.81       43.32      7.12 o 
   3   5  16        1.40        3.15      5.38 o 
   4   5  16       87.65       81.73     12.28 o 
   5   5  16      251.53      228.89     19.03 o 
   6   5  16      154.24      141.46     15.68 o 
   7   5  16       38.76       46.08     10.51 o 
   8   5  16       12.41        2.98     12.75 o 
   9   5  16      273.71      273.61     22.42 o 
  10   5  16       18.21       13.43      8.49 o 
  11   5  16        9.96       -1.01      7.87 o 
  12   5  16        1.52      -11.18     11.18 o 
  13   5  16       19.28        5.70     10.80 o 
 -15   6  16       23.33       27.40     15.73 o 
 -14   6  16      155.61      156.72     19.54 o 
 -13   6  16       28.90       14.45     14.26 o 
 -12   6  16       87.24       66.26     36.15 o 
 -11   6  16        2.47       -4.77     10.72 o 
 -10   6  16       24.86       19.74     13.32 o 
  -9   6  16        1.32       -6.03      9.25 o 
  -8   6  16        2.81        3.06     10.60 o 
  -7   6  16      615.67      605.92     34.55 o 
  -6   6  16       23.78       15.19     10.38 o 
  -5   6  16       34.91       16.81      9.64 o 
  -4   6  16       94.56       90.90     12.38 o 
  -3   6  16      168.18      164.30     15.07 o 
  -2   6  16      149.23      152.49     14.18 o 
  -1   6  16      138.87      145.44     14.28 o 
   0   6  16      202.84      231.72     17.37 o 
   1   6  16       28.00       12.35      6.86 o 
   2   6  16        9.09        8.23      8.21 o 
   3   6  16        3.02        2.65      6.84 o 
   4   6  16        8.61       -2.64      6.38 o 
   5   6  16       65.75       53.23     12.05 o 
   6   6  16      147.32      143.32     16.83 o 
   7   6  16      681.60      720.51     30.48 o 
   8   6  16       21.70       21.82      9.61 o 
   9   6  16       29.07       27.82     11.11 o 
  10   6  16       88.89       85.58     21.02 o 
  11   6  16       35.43       20.10     16.21 o 
 -13   7  16        2.71        6.23     11.79 o 
 -12   7  16       67.77       60.15     18.29 o 
 -11   7  16      133.02      106.46     36.34 o 
 -10   7  16       21.82       35.44     17.72 o 
  -9   7  16        4.43       -4.37     10.99 o 
  -8   7  16       68.10       63.73     17.97 o 
  -7   7  16        3.16        2.59     11.69 o 
  -6   7  16      373.44      363.85     34.04 o 
  -5   7  16      473.99      487.63     34.69 o 
  -4   7  16       27.75       36.14     10.87 o 
  -3   7  16      228.22      209.19     18.03 o 
  -2   7  16        2.80       -5.94      6.84 o 
  -1   7  16      114.58      100.83     13.48 o 
   0   7  16       13.02       -8.04      8.04 o 
   1   7  16        2.13       -2.82      8.61 o 
   2   7  16       23.39       14.85     10.66 o 
   3   7  16       55.55       49.34     14.11 o 
   4   7  16       22.85       25.04     11.62 o 
   5   7  16        6.34       -0.75      7.93 o 
   6   7  16      410.57      435.18     28.89 o 
   7   7  16        0.07       -9.05     10.80 o 
   8   7  16       39.77       39.20     17.16 o 
   9   7  16       47.46       21.96     14.02 o 
 -10   8  16       48.00       49.72     17.18 o 
  -9   8  16        8.39       21.38     20.68 o 
  -8   8  16       24.88       14.45     15.43 o 
  -7   8  16      200.14      212.81     28.74 o 
  -6   8  16       73.50       84.46     20.26 o 
  -5   8  16      276.29      322.26     33.91 o 
  -4   8  16       60.28       15.39     13.82 o 
  -3   8  16       75.15       64.34     14.27 o 
  -2   8  16        0.00        5.05     12.20 o 
  -1   8  16       10.81        9.66     11.23 o 
   0   8  16      144.04      140.55     18.87 o 
   1   8  16       23.65       -1.81     10.00 o 
   2   8  16        0.52       -6.59     14.53 o 
   3   8  16      235.28      290.17     29.05 o 
   4   8  16      152.85      195.73     26.60 o 
   5   8  16        0.00      -10.30     10.30 o 
   6   8  16        4.23       -0.73     11.63 o 
  -4   9  16       39.09       42.90     26.56 o 
  -3   9  16       46.38       66.30     20.37 o 
  -2   9  16       15.51       26.32     15.13 o 
  -1   9  16      167.73      190.09     26.66 o 
   0   9  16        4.75       -9.44      9.44 o 
 -19   1  17       22.85       16.19     11.54 o 
 -18   1  17        1.93       11.15     11.26 o 
 -17   1  17        7.55        9.22     16.05 o 
 -16   1  17      134.43      136.12     19.67 o 
 -15   1  17        6.41       14.78      6.57 o 
 -14   1  17      235.68      214.10     15.74 o 
 -13   1  17      255.94      283.48     17.24 o 
 -12   1  17      154.32      183.04     14.49 o 
 -11   1  17      933.40      830.58     21.56 o 
 -10   1  17       29.22       17.20      6.52 o 
  -9   1  17      366.00      366.41     14.29 o 
  -8   1  17     1706.98     1616.42     31.42 o 
  -7   1  17       35.34       40.61      6.08 o 
  -6   1  17      120.74      115.35      6.90 o 
  -5   1  17      565.29      527.30     13.42 o 
  -4   1  17     1210.75     1134.39     15.44 o 
  -3   1  17      105.15      112.70      6.73 o 
  -2   1  17     1992.91     1777.81     27.61 o 
  -1   1  17     3015.68     2869.62     28.41 o 
   0   1  17      332.48      312.90      9.24 o 
   1   1  17        0.52        2.64      2.09 o 
   2   1  17      510.69      570.36     11.08 o 
   3   1  17      460.66      466.81     10.21 o 
   4   1  17      110.43       86.69      6.75 o 
   5   1  17       72.68       83.02      8.56 o 
   6   1  17      237.92      228.81     14.58 o 
   7   1  17        0.55       -4.07     11.08 o 
   8   1  17       27.29       32.42      7.56 o 
   9   1  17      100.34       95.25     10.42 o 
  10   1  17       43.19       48.92      8.94 o 
  11   1  17       24.97       26.27     20.56 o 
  12   1  17       20.41       13.74     13.56 o 
  13   1  17       19.03       32.21     16.99 o 
  14   1  17       54.35       67.14     19.09 o 
  15   1  17      200.20      233.45     28.62 o 
 -19   2  17       24.86       19.62      9.66 o 
 -18   2  17       22.89        3.69     15.48 o 
 -17   2  17       41.26       37.92     11.20 o 
 -16   2  17      195.92      189.41     16.14 o 
 -15   2  17       39.45       16.18     13.24 o 
 -14   2  17       11.94        5.29     10.95 o 
 -13   2  17      497.80      442.73     18.86 o 
 -12   2  17      166.97      146.62     12.82 o 
 -11   2  17       57.45       58.03      6.88 o 
 -10   2  17      386.43      366.71     13.09 o 
  -9   2  17      187.95      165.45      9.87 o 
  -8   2  17      256.74      231.11     11.24 o 
  -7   2  17      178.28      175.42      7.52 o 
  -6   2  17      426.38      385.36      9.67 o 
  -5   2  17      485.36      463.54     12.83 o 
  -4   2  17      385.70      355.81      8.74 o 
  -3   2  17      339.96      341.23     12.66 o 
  -2   2  17        2.79        4.39      2.65 o 
  -1   2  17     3285.19     3079.66     28.38 o 
   0   2  17     1706.13     1623.39     17.98 o 
   1   2  17     2468.44     2259.25     23.96 o 
   2   2  17       53.64       57.96      6.41 o 
   3   2  17      225.16      230.93     11.04 o 
   4   2  17     1195.28     1104.50     22.28 o 
   5   2  17       13.60       12.91      4.84 o 
   6   2  17      253.28      249.53     15.12 o 
   7   2  17       18.89       13.14      8.11 o 
   8   2  17      194.89      173.85     19.67 o 
   9   2  17      127.80      106.56     30.63 o 
  10   2  17       87.54       91.99     17.05 o 
  11   2  17       39.17        4.57     12.59 o 
  12   2  17       12.90       -2.64     11.35 o 
  13   2  17       12.68        0.81     13.56 o 
  14   2  17       11.43       20.91     16.99 o 
  15   2  17        0.08       -2.67     10.95 o 
 -18   3  17       40.93       25.52     11.46 o 
 -17   3  17      156.41      166.66     15.98 o 
 -16   3  17      124.78      111.52     13.67 o 
 -15   3  17        8.52        5.63      7.32 o 
 -14   3  17        0.54        8.12      7.23 o 
 -13   3  17       44.88       43.34     15.02 o 
 -12   3  17        2.96        5.25      6.61 o 
 -11   3  17        5.98       11.67      5.87 o 
 -10   3  17       76.84       60.24      8.61 o 
  -9   3  17      517.59      486.84     15.72 o 
  -8   3  17       24.43       16.25      5.29 o 
  -7   3  17      215.09      222.30     12.13 o 
  -6   3  17      427.86      372.04     15.42 o 
  -5   3  17       15.01        9.15      8.91 o 
  -4   3  17     5650.38     5306.56     75.52 o 
  -3   3  17      594.45      499.61     18.99 o 
  -2   3  17      156.51      143.02     12.57 o 
  -1   3  17     4628.69     4322.73     55.83 o 
   0   3  17       36.66       28.02      5.24 o 
   1   3  17      409.03      375.83      9.98 o 
   2   3  17      359.70      363.56     10.11 o 
   3   3  17      190.04      182.48     12.87 o 
   4   3  17       69.48       66.79      8.93 o 
   5   3  17      725.64      744.28     21.99 o 
   6   3  17        0.99       -6.27     14.25 o 
   7   3  17        0.24       -0.80      6.12 o 
   8   3  17      163.73      181.04     20.59 o 
   9   3  17       11.54       -5.79      5.79 o 
  10   3  17       60.27       50.16     10.55 o 
  11   3  17        1.17       -1.27     16.26 o 
  12   3  17      271.20      284.34     41.76 o 
  13   3  17      110.74       89.26     30.97 o 
  14   3  17       11.01       26.65     18.57 o 
 -17   4  17       31.87       75.03     20.74 o 
 -16   4  17       54.47       85.52     15.68 o 
 -15   4  17       28.61       35.40      9.43 o 
 -14   4  17       39.42       25.84     10.23 o 
 -13   4  17      157.74      141.10     16.91 o 
 -12   4  17        0.22        9.82      7.65 o 
 -11   4  17      171.01      182.54     17.53 o 
 -10   4  17      140.42      127.29     20.12 o 
  -9   4  17        1.55        2.09      5.63 o 
  -8   4  17     1139.80     1111.11     42.63 o 
  -7   4  17      230.06      224.30     19.39 o 
  -6   4  17     1445.13     1322.67     37.22 o 
  -5   4  17      296.06      258.42     19.95 o 
  -4   4  17        0.34       -3.80      5.28 o 
  -3   4  17      528.10      511.22     19.21 o 
  -2   4  17      581.98      509.56     19.32 o 
  -1   4  17      111.64      117.98     11.79 o 
   0   4  17       70.75       67.73      9.29 o 
   1   4  17       28.29       27.09      5.80 o 
   2   4  17       22.18       11.44      5.09 o 
   3   4  17      740.53      758.50     20.13 o 
   4   4  17      622.49      555.82     29.15 o 
   5   4  17       38.28       25.06      8.96 o 
   6   4  17      131.32      135.85     14.75 o 
   7   4  17       25.06        3.36      8.58 o 
   8   4  17      267.02      291.30     34.96 o 
   9   4  17       16.07        6.23      9.97 o 
  10   4  17        2.91       -6.27     11.27 o 
  11   4  17       69.63       77.92     13.79 o 
  12   4  17        0.48        8.21      8.00 o 
  13   4  17        1.08      -12.74     12.74 o 
 -16   5  17       12.26       36.53     11.47 o 
 -15   5  17       29.53       28.66     11.32 o 
 -14   5  17       12.70        8.60      9.31 o 
 -13   5  17       12.30       18.52      9.91 o 
 -12   5  17       11.59       15.58      9.55 o 
 -11   5  17       47.12       39.47     22.49 o 
 -10   5  17      318.70      290.53     29.76 o 
  -9   5  17       88.63      102.94     18.71 o 
  -8   5  17        2.12       -4.02     14.67 o 
  -7   5  17      224.47      244.36     26.59 o 
  -6   5  17      138.84      126.65     16.11 o 
  -5   5  17       42.99       55.09     12.48 o 
  -4   5  17       11.82       17.61      7.54 o 
  -3   5  17       93.96       93.77     12.00 o 
  -2   5  17        7.23       16.65      7.34 o 
  -1   5  17      104.63      126.86     12.95 o 
   0   5  17        9.02       13.33      6.56 o 
   1   5  17      108.94       99.29     11.70 o 
   2   5  17       12.12        8.19      5.29 o 
   3   5  17      391.28      390.52     19.63 o 
   4   5  17      754.70      740.35     28.18 o 
   5   5  17       56.89       55.39     10.85 o 
   6   5  17      132.43      127.01     15.18 o 
   7   5  17        9.96        7.98      7.60 o 
   8   5  17        1.79        3.79      7.33 o 
   9   5  17       16.10       12.69      7.64 o 
  10   5  17       50.71       34.85     17.74 o 
  11   5  17        0.01        0.12     11.39 o 
  12   5  17       51.67       32.08     16.18 o 
 -15   6  17       29.09       34.43     15.78 o 
 -14   6  17       82.92       69.14     18.98 o 
 -13   6  17       27.80       30.76     14.89 o 
 -12   6  17       29.09       27.53     14.69 o 
 -11   6  17       11.53        6.60     12.69 o 
 -10   6  17       26.42       37.25     14.68 o 
  -9   6  17      127.41      114.21     20.63 o 
  -8   6  17       22.04       18.82     26.08 o 
  -7   6  17        1.82       -1.99      9.98 o 
  -6   6  17       10.08        6.84      9.84 o 
  -5   6  17       27.56       22.45     10.55 o 
  -4   6  17        0.04       -3.18      6.83 o 
  -3   6  17      129.03      121.26     17.69 o 
  -2   6  17       74.51       81.43     11.74 o 
  -1   6  17       11.13        1.40     10.98 o 
   0   6  17       94.53      106.66     13.08 o 
   1   6  17      102.50      109.50     15.91 o 
   2   6  17      161.79      170.36     18.51 o 
   3   6  17      119.40      128.09     13.39 o 
   4   6  17       47.23       39.80      9.48 o 
   5   6  17       52.18       57.59     12.31 o 
   6   6  17        0.14       -3.04     11.17 o 
   7   6  17        2.64       12.66      8.85 o 
   8   6  17        5.86       15.49      9.50 o 
   9   6  17        6.83       -1.00      8.26 o 
  10   6  17      215.00      197.09     27.49 o 
 -13   7  17       10.17       23.11     14.28 o 
 -12   7  17      128.26      112.78     22.92 o 
 -11   7  17       25.90       23.23     16.14 o 
 -10   7  17      179.22      198.65     35.45 o 
  -9   7  17      204.12      192.47     29.95 o 
  -8   7  17        0.73        8.14     12.78 o 
  -7   7  17      431.25      447.55     38.18 o 
  -6   7  17      287.95      325.01     41.58 o 
  -5   7  17      163.30      127.59     33.29 o 
  -4   7  17       22.76       21.55     16.65 o 
  -3   7  17      892.38      889.70     29.92 o 
  -2   7  17      517.49      494.91     24.26 o 
  -1   7  17       54.10       40.22     10.53 o 
   0   7  17        1.80        7.24     10.08 o 
   1   7  17       18.00        0.75      9.39 o 
   2   7  17       17.28        0.66     18.26 o 
   3   7  17      218.96      258.55     23.57 o 
   4   7  17      116.85      151.67     23.31 o 
   5   7  17      137.85      173.15     17.06 o 
   6   7  17       63.04       59.24     11.74 o 
   7   7  17       81.94       75.03     19.98 o 
   8   7  17       36.90       35.50     17.71 o 
 -10   8  17       20.29       44.90     25.57 o 
  -9   8  17      482.71      508.43     43.88 o 
  -8   8  17      256.15      223.26     33.84 o 
  -7   8  17      198.19      260.38     31.82 o 
  -6   8  17       93.77      101.17     22.27 o 
  -5   8  17        0.56       -3.21     14.66 o 
  -4   8  17        3.32        5.84      9.95 o 
  -3   8  17        1.91       16.56     11.06 o 
  -2   8  17       34.00       19.18     13.08 o 
  -1   8  17        3.28        1.08     11.28 o 
   0   8  17       15.35        6.24     10.78 o 
   1   8  17       93.99      103.94     17.37 o 
   2   8  17       38.84       43.98     14.69 o 
   3   8  17       14.30       21.20     13.25 o 
   4   8  17        0.51        1.71     10.69 o 
   5   8  17       12.90       12.16     12.19 o 
 -19   0  18       85.40       74.24     24.12 o 
 -18   0  18       13.81        6.16     15.27 o 
 -17   0  18      269.32      291.55     40.77 o 
 -16   0  18        0.09        4.69     13.23 o 
 -15   0  18      512.14      491.68     42.30 o 
 -14   0  18      889.51      872.09     37.10 o 
 -13   0  18      102.97      123.72     17.88 o 
 -12   0  18       98.67      110.58     16.58 o 
 -11   0  18        0.05        2.22      8.22 o 
 -10   0  18      120.12      114.58     16.08 o 
  -9   0  18      264.83      241.68     21.59 o 
  -8   0  18     5551.95     5143.37     87.96 o 
  -7   0  18      378.82      360.43     23.39 o 
  -6   0  18        6.24        0.42      8.65 o 
  -5   0  18      915.45      810.56     28.13 o 
  -4   0  18     2231.66     2052.63     31.63 o 
  -3   0  18     1698.94     1652.43     35.24 o 
  -2   0  18      631.42      620.30     16.73 o 
  -1   0  18      184.54      256.65     14.31 o 
   0   0  18       69.84       93.63      7.76 o 
   1   0  18       42.56       41.44      6.94 o 
   2   0  18       21.05       25.94      6.37 o 
   3   0  18      856.38      772.13     22.35 o 
   4   0  18     1407.18     1062.30     33.40 o 
   5   0  18     1387.52     1166.13     62.97 o 
   6   0  18      365.34      335.88     21.25 o 
   7   0  18      728.31      698.22     34.54 o 
   8   0  18      103.01       57.74     14.26 o 
   9   0  18        5.40       -1.09     10.66 o 
  10   0  18      165.69      207.74     23.84 o 
  11   0  18       71.20      106.69     19.77 o 
  12   0  18      209.37      232.57     26.13 o 
  13   0  18      228.45      266.26     27.03 o 
  14   0  18       46.81       78.42     16.82 o 
 -19   1  18        9.08       16.48     12.86 o 
 -18   1  18        5.76       32.17     14.14 o 
 -17   1  18      135.13      100.62     20.12 o 
 -16   1  18      118.95      119.01     19.25 o 
 -15   1  18        7.13       26.86      9.53 o 
 -14   1  18        7.61       23.87      8.79 o 
 -13   1  18        0.63        8.19      7.47 o 
 -12   1  18       23.64       37.03      6.93 o 
 -11   1  18       12.74       27.67      9.13 o 
 -10   1  18       88.19       98.74     11.06 o 
  -9   1  18       15.08       25.99      6.73 o 
  -8   1  18      204.99      201.37     11.88 o 
  -7   1  18        5.37        9.79      5.20 o 
  -6   1  18       62.81       57.78     10.32 o 
  -5   1  18      467.47      459.68     13.06 o 
  -4   1  18     1816.83     1759.10     24.16 o 
  -3   1  18      735.64      650.40     13.17 o 
  -2   1  18        0.34        2.16      6.50 o 
  -1   1  18        0.07        4.21      4.78 o 
   0   1  18       42.55       70.82      4.98 o 
   1   1  18       41.21       30.01      5.96 o 
   2   1  18       52.30       45.78      4.96 o 
   3   1  18        0.20        1.88      3.04 o 
   4   1  18      119.53      125.18     13.39 o 
   5   1  18       29.06       29.75      7.65 o 
   6   1  18      149.78      130.56     12.66 o 
   7   1  18      173.73      157.49     17.82 o 
   8   1  18       89.82       68.46      8.81 o 
   9   1  18        4.76       -3.73      6.68 o 
  10   1  18        3.66       10.75      9.05 o 
  11   1  18        3.51       -6.35      6.70 o 
  12   1  18      213.78      218.35     27.62 o 
  13   1  18       89.89      106.61     23.05 o 
  14   1  18      173.62      161.42     25.31 o 
 -19   2  18       10.59       17.63     18.06 o 
 -18   2  18        5.50        9.37     17.92 o 
 -17   2  18       69.97       72.21     13.76 o 
 -16   2  18       10.55        5.64      7.64 o 
 -15   2  18       11.47        3.27     10.01 o 
 -14   2  18        3.40        0.92      6.61 o 
 -13   2  18       30.49       41.99      8.96 o 
 -12   2  18       23.96        8.33      6.62 o 
 -11   2  18       70.94       99.41     13.80 o 
 -10   2  18        2.06        7.21      6.13 o 
  -9   2  18      508.07      441.76     13.81 o 
  -8   2  18      924.35      813.35     17.64 o 
  -7   2  18      143.41      167.34     10.94 o 
  -6   2  18      260.15      262.19      9.23 o 
  -5   2  18       45.67       43.32      4.64 o 
  -4   2  18      897.72      866.74     16.84 o 
  -3   2  18      931.30      847.68     16.68 o 
  -2   2  18        4.01        4.15      3.74 o 
  -1   2  18     1470.02     1366.90     19.59 o 
   0   2  18        0.98        4.14      2.36 o 
   1   2  18       24.33       26.50      4.32 o 
   2   2  18       14.29        3.00      3.88 o 
   3   2  18     1834.44     1712.62     25.47 o 
   4   2  18       16.68       18.10      5.20 o 
   5   2  18     1286.83     1229.10     27.62 o 
   6   2  18        0.00        0.20      4.70 o 
   7   2  18       12.64        3.44      7.15 o 
   8   2  18       94.00       62.15     28.11 o 
   9   2  18        4.14       26.24     25.10 o 
  10   2  18        4.03        4.18     12.59 o 
  11   2  18        0.78       -3.65     20.77 o 
  12   2  18        2.11        9.85     11.64 o 
  13   2  18      241.89      280.61     33.15 o 
  14   2  18       68.17       75.93     21.23 o 
 -18   3  18       25.24        9.94     15.58 o 
 -17   3  18       58.69       75.77     15.32 o 
 -16   3  18       24.75       20.99      8.87 o 
 -15   3  18       29.22       12.76      7.83 o 
 -14   3  18       47.63       62.91     10.79 o 
 -13   3  18       74.88       70.94     10.52 o 
 -12   3  18       65.67       81.90     10.64 o 
 -11   3  18      891.21      750.81     22.84 o 
 -10   3  18        2.43        5.93      5.39 o 
  -9   3  18       49.39       40.51     10.44 o 
  -8   3  18        6.13       13.83      5.15 o 
  -7   3  18       65.31       52.88      5.10 o 
  -6   3  18       60.06       55.29      7.25 o 
  -5   3  18      348.37      310.28     11.61 o 
  -4   3  18     1375.80     1288.17     23.67 o 
  -3   3  18     1085.48     1016.08     18.82 o 
  -2   3  18      523.15      493.60     21.40 o 
  -1   3  18      152.01      145.25     18.63 o 
   0   3  18       27.80       26.19      4.79 o 
   1   3  18     1278.09     1212.34     18.82 o 
   2   3  18      963.40      931.10     21.39 o 
   3   3  18      376.30      407.26     15.05 o 
   4   3  18        1.47        2.84      5.18 o 
   5   3  18      332.75      304.77     17.40 o 
   6   3  18        0.01       -4.49      5.10 o 
   7   3  18        2.54       -1.38      8.69 o 
   8   3  18      203.28      195.69     20.48 o 
   9   3  18        1.89        1.89      6.53 o 
  10   3  18        1.44        6.61     10.67 o 
  11   3  18       11.14       15.27     10.09 o 
  12   3  18       18.07       10.13     22.15 o 
  13   3  18        0.05      -12.91     12.91 o 
 -17   4  18       31.45       37.95     21.25 o 
 -16   4  18       73.98       64.44     11.58 o 
 -15   4  18        4.85       11.54      8.13 o 
 -14   4  18        0.03       11.76      7.68 o 
 -13   4  18      172.40      138.01     17.09 o 
 -12   4  18      131.83      127.49     15.76 o 
 -11   4  18      834.65      798.60     29.72 o 
 -10   4  18      301.11      318.06     22.30 o 
  -9   4  18       30.00       32.01     12.50 o 
  -8   4  18      766.68      727.86     29.21 o 
  -7   4  18      298.27      321.52     29.50 o 
  -6   4  18       21.83       26.14      9.91 o 
  -5   4  18      159.63      190.11     18.43 o 
  -4   4  18       75.69       76.92     13.02 o 
  -3   4  18       74.62       58.12      9.46 o 
  -2   4  18      108.58      113.58     15.20 o 
  -1   4  18      138.16      155.12     13.62 o 
   0   4  18      705.10      664.58     22.04 o 
   1   4  18      250.11      244.96     15.49 o 
   2   4  18      136.82      136.39     10.90 o 
   3   4  18       47.76       60.56      7.86 o 
   4   4  18      125.03      106.23     15.88 o 
   5   4  18       42.59       30.67     17.37 o 
   6   4  18       90.05      103.93     18.53 o 
   7   4  18       97.03       87.66     18.49 o 
   8   4  18      163.87      178.61     18.23 o 
   9   4  18       26.78       31.73     10.59 o 
  10   4  18        0.60       -5.76      6.69 o 
  11   4  18       13.57        9.14      9.82 o 
  12   4  18       43.07        8.89     15.33 o 
  13   4  18       16.05       -1.45     14.45 o 
 -16   5  18        0.55       20.05     10.73 o 
 -15   5  18       10.33        6.46     10.30 o 
 -14   5  18        9.59       11.38      9.42 o 
 -13   5  18       77.48       58.11     12.92 o 
 -12   5  18        0.87        1.11     10.78 o 
 -11   5  18       30.75       26.47     19.24 o 
 -10   5  18      561.94      506.07     32.69 o 
  -9   5  18        7.95        9.98     24.31 o 
  -8   5  18      162.04      173.40     24.09 o 
  -7   5  18       82.11      103.70     15.73 o 
  -6   5  18        3.37        2.07      8.64 o 
  -5   5  18      290.07      306.87     23.50 o 
  -4   5  18     1360.05     1296.50     35.37 o 
  -3   5  18      392.98      381.47     20.36 o 
  -2   5  18      209.66      229.10     16.73 o 
  -1   5  18      403.76      374.14     26.74 o 
   0   5  18      115.64       91.96     11.76 o 
   1   5  18       51.64       63.00     10.88 o 
   2   5  18       23.02       28.50      9.48 o 
   3   5  18        5.63       12.24      6.37 o 
   4   5  18      106.23      119.55     13.97 o 
   5   5  18       19.11       13.58      7.78 o 
   6   5  18       12.37        8.93      7.30 o 
   7   5  18        3.60       -0.94     11.40 o 
   8   5  18       20.43        9.35      7.92 o 
   9   5  18       79.00       58.45     12.59 o 
  10   5  18        0.57        3.53      7.33 o 
  11   5  18       16.50       23.07     14.57 o 
 -14   6  18        5.96       11.69     14.51 o 
 -13   6  18       35.70       31.12     15.68 o 
 -12   6  18       47.68       33.05     14.83 o 
 -11   6  18        0.35      -10.75     12.11 o 
 -10   6  18      236.42      237.65     28.99 o 
  -9   6  18        2.01       -5.26     10.78 o 
  -8   6  18        5.05       -6.31     10.05 o 
  -7   6  18       61.51       69.35     18.54 o 
  -6   6  18      190.47      198.51     25.11 o 
  -5   6  18      632.18      653.22     49.45 o 
  -4   6  18       56.20       61.50     13.24 o 
  -3   6  18       48.65       45.01     10.17 o 
  -2   6  18      492.88      474.38     23.67 o 
  -1   6  18      120.86      121.55     13.45 o 
   0   6  18      149.88      180.58     20.07 o 
   1   6  18        6.52        1.78      8.05 o 
   2   6  18      107.27      103.77     15.76 o 
   3   6  18        0.02       -2.97      5.87 o 
   4   6  18       82.18       77.36     11.16 o 
   5   6  18       19.48       34.89      9.60 o 
   6   6  18       10.56       -0.08      8.32 o 
   7   6  18       17.97       -0.48      7.36 o 
   8   6  18        0.74       -6.14      8.01 o 
   9   6  18      101.98      106.53     22.39 o 
  10   6  18        1.68        0.23     13.36 o 
 -12   7  18        0.60        2.09     13.71 o 
 -11   7  18      134.24      152.12     40.58 o 
 -10   7  18       92.89      100.97     21.78 o 
  -9   7  18       68.07       52.45     17.00 o 
  -8   7  18       10.60       24.81     15.25 o 
  -7   7  18       47.88       49.24     35.65 o 
  -6   7  18     1005.17     1001.73     47.83 o 
  -5   7  18      174.41      174.62     25.48 o 
  -4   7  18       25.66       11.26     11.51 o 
  -3   7  18       42.97       36.50     14.86 o 
  -2   7  18      469.27      497.42     24.85 o 
  -1   7  18        4.17        7.51     14.06 o 
   0   7  18      244.79      250.12     23.35 o 
   1   7  18       15.06       14.69     10.46 o 
   2   7  18       39.13       28.20     11.80 o 
   3   7  18      195.41      182.08     21.42 o 
   4   7  18        2.92        2.31      9.94 o 
   5   7  18      252.22      248.96     19.93 o 
   6   7  18        0.91       -2.14     10.19 o 
   7   7  18        0.55       -3.20     13.20 o 
   8   7  18       18.15       -5.46     14.04 o 
  -9   8  18      943.31      868.96     94.50 o 
  -8   8  18      454.67      403.87    108.06 o 
  -7   8  18       51.80      109.33     22.82 o 
  -6   8  18       45.50       37.34     33.08 o 
  -5   8  18      110.79      121.54     24.16 o 
  -4   8  18       23.33       13.63     11.15 o 
  -3   8  18       50.37       55.61     13.56 o 
  -2   8  18      305.85      360.29     28.72 o 
  -1   8  18        8.54       -9.94      9.94 o 
   0   8  18      355.28      366.14     34.99 o 
   1   8  18      341.17      375.09     48.13 o 
   2   8  18      319.32      312.46     27.90 o 
   3   8  18       52.72       35.14     13.90 o 
   4   8  18       53.75       32.44     14.29 o 
 -19   1  19        1.39       14.54     11.95 o 
 -18   1  19       19.17       29.00     13.43 o 
 -17   1  19       47.60       14.66     11.95 o 
 -16   1  19       92.05       82.74     17.14 o 
 -15   1  19      115.37       96.74     20.57 o 
 -14   1  19      235.72      230.96     20.39 o 
 -13   1  19      274.79      310.85     29.03 o 
 -12   1  19       58.70       91.82     21.25 o 
 -11   1  19     1915.27     1819.61     36.50 o 
 -10   1  19      288.52      283.21     17.33 o 
  -9   1  19       45.96       44.26      7.86 o 
  -8   1  19      422.73      417.28     17.94 o 
  -7   1  19        2.33        5.69      4.82 o 
  -6   1  19       30.30       35.07      6.25 o 
  -5   1  19     3450.30     3400.68     36.87 o 
  -4   1  19     3572.78     3247.56     35.05 o 
  -3   1  19     3201.67     3088.32     38.86 o 
  -2   1  19      661.47      613.83     17.18 o 
  -1   1  19      224.49      229.43     12.26 o 
   0   1  19       74.54       62.88      5.71 o 
   1   1  19      145.17      117.35      7.17 o 
   2   1  19     1045.71      878.13     19.80 o 
   3   1  19      368.63      291.57     10.86 o 
   4   1  19      118.75       87.82      8.74 o 
   5   1  19      140.34      125.44     12.03 o 
   6   1  19        7.96        2.54      6.39 o 
   7   1  19       11.72       13.26      8.18 o 
   8   1  19       29.81       49.23     13.90 o 
   9   1  19       13.39        9.46      7.44 o 
  10   1  19       77.64       95.23     33.39 o 
  11   1  19        2.92        4.90     15.22 o 
  12   1  19       70.00       92.87     20.47 o 
  13   1  19       20.06       11.19     16.10 o 
  14   1  19       29.86       25.57     15.98 o 
 -18   2  19        0.83       27.42     13.17 o 
 -17   2  19        6.09       31.04     10.94 o 
 -16   2  19        0.79       10.14      9.35 o 
 -15   2  19        0.82        9.50      7.17 o 
 -14   2  19       62.48       66.02     10.68 o 
 -13   2  19       26.85       34.03      8.36 o 
 -12   2  19      610.34      507.30     19.94 o 
 -11   2  19      423.69      463.45     35.34 o 
 -10   2  19      228.37      222.78     13.24 o 
  -9   2  19     1754.53     1577.38     32.90 o 
  -8   2  19       15.48       19.83      5.87 o 
  -7   2  19      257.53      260.16     13.49 o 
  -6   2  19        0.66        4.12      4.83 o 
  -5   2  19      540.21      485.11     21.51 o 
  -4   2  19       19.45       10.07      5.15 o 
  -3   2  19       49.81       41.13      9.18 o 
  -2   2  19      590.38      502.53     12.92 o 
  -1   2  19      500.10      468.63     11.71 o 
   0   2  19        4.46       14.85      4.71 o 
   1   2  19        9.58       11.47      4.22 o 
   2   2  19      194.61      160.49      9.67 o 
   3   2  19      183.35      154.24     10.61 o 
   4   2  19       12.71       24.98      6.09 o 
   5   2  19       33.05       26.44      9.99 o 
   6   2  19        4.51        1.20      7.14 o 
   7   2  19      251.56      207.94     22.07 o 
   8   2  19        0.10       -6.86      6.86 o 
   9   2  19      190.48      195.81     38.92 o 
  10   2  19        0.69       -5.78     17.41 o 
  11   2  19      277.17      297.44     26.68 o 
  12   2  19       16.77       -2.23     12.29 o 
  13   2  19        0.00       -0.19     14.18 o 
  14   2  19       60.24        9.22      9.93 o 
 -18   3  19       12.76       23.05     10.66 o 
 -17   3  19       50.59       83.05     14.40 o 
 -16   3  19      320.85      281.47     20.94 o 
 -15   3  19      227.96      193.79     16.81 o 
 -14   3  19        2.53        6.99      7.50 o 
 -13   3  19        5.64        9.89      7.40 o 
 -12   3  19       69.80       47.53      9.06 o 
 -11   3  19      161.07      153.86     13.49 o 
 -10   3  19        6.77        7.12      5.69 o 
  -9   3  19      217.17      220.75     13.26 o 
  -8   3  19       51.69       41.66      8.51 o 
  -7   3  19     1987.06     1839.05     34.89 o 
  -6   3  19       27.59       40.00      8.62 o 
  -5   3  19      652.28      626.02     26.30 o 
  -4   3  19     3217.86     2944.37     38.13 o 
  -3   3  19      270.23      222.10     15.45 o 
  -2   3  19      491.61      456.54     12.71 o 
  -1   3  19       76.53       82.22     10.22 o 
   0   3  19      171.75      157.01     11.27 o 
   1   3  19      257.33      270.07     14.40 o 
   2   3  19      175.18      150.09     12.21 o 
   3   3  19       18.82       21.42      5.68 o 
   4   3  19       63.28       51.23      9.35 o 
   5   3  19      141.93      149.19     15.15 o 
   6   3  19       23.73       29.61      8.86 o 
   7   3  19        2.13       -5.67      7.86 o 
   8   3  19       39.23       34.09      9.74 o 
   9   3  19      391.97      390.41     31.68 o 
  10   3  19      213.32      208.23     26.35 o 
  11   3  19       24.25       31.43     11.02 o 
  12   3  19      115.25       95.85     30.99 o 
  13   3  19       15.07        4.79     18.25 o 
 -17   4  19       50.07       87.42     19.34 o 
 -16   4  19       83.46       81.14     11.88 o 
 -15   4  19       31.40       30.27      9.75 o 
 -14   4  19       19.05       25.33      8.75 o 
 -13   4  19      267.18      236.24     21.18 o 
 -12   4  19       29.27       29.17      9.62 o 
 -11   4  19       11.35        9.17      7.60 o 
 -10   4  19      423.61      331.67     33.87 o 
  -9   4  19       31.99       25.78     11.24 o 
  -8   4  19       67.77       83.51     17.60 o 
  -7   4  19       29.88       21.67     16.79 o 
  -6   4  19        1.12       -0.17      7.63 o 
  -5   4  19        0.14       -5.05      9.44 o 
  -4   4  19      959.54      897.57     31.18 o 
  -3   4  19       36.35       29.16      8.26 o 
  -2   4  19      345.31      339.47     19.61 o 
  -1   4  19        5.80        7.87      6.81 o 
   0   4  19      513.46      489.32     19.88 o 
   1   4  19      106.22      104.64     10.98 o 
   2   4  19      890.46      804.74     21.48 o 
   3   4  19       89.54      110.52     10.43 o 
   4   4  19      131.52      114.32     11.97 o 
   5   4  19      248.13      223.90     18.78 o 
   6   4  19      124.10      109.85     14.35 o 
   7   4  19       15.12       17.89     23.50 o 
   8   4  19        3.07       -0.87      7.01 o 
   9   4  19       66.07       50.45     12.60 o 
  10   4  19      144.78      132.39     16.56 o 
  11   4  19       40.79       13.15     11.12 o 
  12   4  19       81.29       48.95     17.96 o 
 -16   5  19       30.33       27.98     11.88 o 
 -15   5  19      129.74      116.44     17.09 o 
 -14   5  19      297.65      289.68     32.37 o 
 -13   5  19       98.67      125.89     23.41 o 
 -12   5  19      480.47      443.25     37.87 o 
 -11   5  19      327.69      321.71     65.17 o 
 -10   5  19       27.81       26.05     13.67 o 
  -9   5  19        1.06       -2.14      9.79 o 
  -8   5  19      154.76      166.21     23.31 o 
  -7   5  19        0.41       -1.77      8.32 o 
  -6   5  19      449.70      477.89     26.38 o 
  -5   5  19      414.08      453.95     28.37 o 
  -4   5  19       98.45       88.10     12.07 o 
  -3   5  19      479.36      511.49     24.85 o 
  -2   5  19       87.23       87.42     12.03 o 
  -1   5  19        6.88        8.24      9.72 o 
   0   5  19       22.19       14.33      8.01 o 
   1   5  19        3.30       18.26      6.61 o 
   2   5  19       24.07       17.77      6.78 o 
   3   5  19       17.57       13.46      7.57 o 
   4   5  19      233.60      247.23     17.68 o 
   5   5  19      125.37      126.45     15.84 o 
   6   5  19       73.73       49.30     11.34 o 
   7   5  19       93.29      133.38     28.04 o 
   8   5  19        8.66       15.98      9.37 o 
   9   5  19       55.32       60.18     20.90 o 
  10   5  19       57.91       51.50     29.02 o 
  11   5  19        0.09       -7.72     13.01 o 
 -14   6  19       15.07       23.11     15.03 o 
 -13   6  19        0.33       -5.17     12.74 o 
 -12   6  19       36.39       24.94     15.21 o 
 -11   6  19       39.06       41.16     21.77 o 
 -10   6  19      102.49       89.28     20.16 o 
  -9   6  19       15.48       22.63     14.57 o 
  -8   6  19        8.16       19.55     22.02 o 
  -7   6  19        0.00        6.69     10.85 o 
  -6   6  19      133.98      116.38     20.28 o 
  -5   6  19       43.97       49.81     13.90 o 
  -4   6  19       88.50       66.15     11.55 o 
  -3   6  19      187.15      217.91     18.26 o 
  -2   6  19      196.93      202.97     17.45 o 
  -1   6  19       28.97       38.61     10.66 o 
   0   6  19       61.61       76.58     12.63 o 
   1   6  19       50.34       41.42     11.95 o 
   2   6  19       74.44       73.99     15.76 o 
   3   6  19       47.34       17.10      8.62 o 
   4   6  19      120.58      109.28     23.24 o 
   5   6  19       58.42       58.82     10.97 o 
   6   6  19        9.56       15.07      7.71 o 
   7   6  19       46.50       46.26     12.38 o 
   8   6  19      112.18       89.44     21.24 o 
   9   6  19      179.39      122.82     31.95 o 
 -12   7  19      283.72      250.72     31.17 o 
 -11   7  19       33.68       24.90     16.56 o 
 -10   7  19       38.02       66.78     18.87 o 
  -9   7  19       44.42       46.00     22.26 o 
  -8   7  19       17.59       19.54     13.90 o 
  -7   7  19       26.00       -0.26     12.74 o 
  -6   7  19      137.46      126.99     22.88 o 
  -5   7  19       15.57      -10.59     10.59 o 
  -4   7  19       80.12       70.73     15.81 o 
  -3   7  19      473.80      531.26     27.00 o 
  -2   7  19       45.06       26.51     10.70 o 
  -1   7  19       11.52       18.96      8.99 o 
   0   7  19        0.69        3.67     10.49 o 
   1   7  19       56.82       32.11     13.08 o 
   2   7  19      108.50      106.11     17.87 o 
   3   7  19       31.22       47.60     13.48 o 
   4   7  19        1.02      -15.52     15.52 o 
   5   7  19       24.11       15.37     15.70 o 
   6   7  19       14.25        4.18     10.45 o 
   7   7  19       10.86      -10.23     10.23 o 
  -8   8  19      104.11      121.38     24.12 o 
  -7   8  19        0.22       13.68     12.83 o 
  -6   8  19       38.94       18.91     14.98 o 
  -5   8  19       55.49       77.75     20.31 o 
  -4   8  19       28.41       26.84     23.17 o 
  -3   8  19        0.01       10.42     19.22 o 
  -2   8  19     1147.73     1382.56     80.72 o 
  -1   8  19        2.20      -10.33     10.33 o 
   0   8  19        2.49        4.70     11.82 o 
   1   8  19      173.23      194.09     22.93 o 
   2   8  19       43.22       33.67     14.34 o 
   3   8  19        2.07        5.27     12.27 o 
 -19   0  20       45.52       50.29     23.73 o 
 -18   0  20      474.90      448.48     53.62 o 
 -17   0  20        0.03       33.35     18.56 o 
 -16   0  20     1191.07     1201.39     68.58 o 
 -15   0  20      374.11      337.04     42.53 o 
 -14   0  20       68.15       91.52     15.44 o 
 -13   0  20       45.90       73.26     13.93 o 
 -12   0  20       71.81       84.51     39.85 o 
 -11   0  20      193.98      142.52     18.42 o 
 -10   0  20       11.03       17.29     10.20 o 
  -9   0  20      408.46      384.42     37.37 o 
  -8   0  20      430.16      412.86     24.80 o 
  -7   0  20     2608.94     2406.18     56.16 o 
  -6   0  20      986.76      939.99     34.19 o 
  -5   0  20       41.00       50.70     12.36 o 
  -4   0  20      309.59      275.42     32.04 o 
  -3   0  20      554.89      572.48     26.31 o 
  -2   0  20      991.68      812.86     57.56 o 
  -1   0  20      108.38       85.53     30.22 o 
   0   0  20      368.61      334.47     18.70 o 
   1   0  20      708.65      546.75     24.20 o 
   2   0  20     1654.54     1323.01     37.46 o 
   3   0  20      571.88      483.11     24.46 o 
   4   0  20       58.32       55.55     11.44 o 
   5   0  20        2.18        5.86      6.94 o 
   6   0  20       23.21        9.90     18.64 o 
   7   0  20      164.52      188.78     19.18 o 
   8   0  20      660.65      606.32     28.46 o 
   9   0  20       18.74       27.64     12.69 o 
  10   0  20      270.67      337.59     27.36 o 
  11   0  20      416.05      496.63     31.10 o 
  12   0  20        8.55       41.61     16.19 o 
  13   0  20       12.43       23.67     13.98 o 
 -18   1  20       39.79       39.34     28.88 o 
 -17   1  20        3.20       26.49     12.89 o 
 -16   1  20       50.96       59.23     15.43 o 
 -15   1  20       39.96       45.52     11.35 o 
 -14   1  20      227.57      245.36     21.00 o 
 -13   1  20      413.44      400.21     23.74 o 
 -12   1  20      115.62      121.67     14.05 o 
 -11   1  20      432.24      400.56     29.16 o 
 -10   1  20       53.10       62.22      9.29 o 
  -9   1  20      537.44      558.38     20.15 o 
  -8   1  20      757.71      722.51     22.07 o 
  -7   1  20      232.60      245.53     17.47 o 
  -6   1  20      217.39      198.34     13.56 o 
  -5   1  20      261.16      225.31     12.27 o 
  -4   1  20      389.70      327.11     23.07 o 
  -3   1  20       38.32       30.86      7.67 o 
  -2   1  20      381.21      321.01     15.65 o 
  -1   1  20       17.38       13.74      6.78 o 
   0   1  20      249.79      258.26     12.19 o 
   1   1  20       30.82        9.29      5.03 o 
   2   1  20      364.91      334.22     14.12 o 
   3   1  20      234.13      188.34     12.01 o 
   4   1  20        9.38        7.49      7.24 o 
   5   1  20      111.67      101.29     11.39 o 
   6   1  20       65.55       52.85     10.02 o 
   7   1  20        1.14        1.12      6.82 o 
   8   1  20       74.01       90.77     10.73 o 
   9   1  20       37.93       80.11     31.48 o 
  10   1  20        2.88       12.31     31.07 o 
  11   1  20        8.66       15.04     15.70 o 
  12   1  20      530.01      637.07     39.01 o 
  13   1  20        0.05       18.23     16.29 o 
 -18   2  20        0.36        3.86     10.83 o 
 -17   2  20        8.71        2.36     16.76 o 
 -16   2  20       21.01       36.69     10.58 o 
 -15   2  20       20.76       31.57     10.62 o 
 -14   2  20       29.70       10.79      8.03 o 
 -13   2  20        0.00        2.15      6.88 o 
 -12   2  20       17.37       23.31      8.74 o 
 -11   2  20     2974.18     2711.08     46.60 o 
 -10   2  20        2.91        2.49      5.73 o 
  -9   2  20      330.69      327.07     17.83 o 
  -8   2  20      481.58      441.97     25.61 o 
  -7   2  20      394.03      390.32     14.88 o 
  -6   2  20       17.64       10.34      6.70 o 
  -5   2  20      559.06      522.02     19.12 o 
  -4   2  20       38.24       37.61     10.51 o 
  -3   2  20       55.25       65.32      9.33 o 
  -2   2  20      196.44      184.30     13.43 o 
  -1   2  20      245.02      255.89     15.02 o 
   0   2  20     1204.68     1078.04     20.48 o 
   1   2  20      105.70       74.91      8.12 o 
   2   2  20     1350.71     1270.71     25.14 o 
   3   2  20       28.17       21.27      5.61 o 
   4   2  20        1.19        8.63      9.24 o 
   5   2  20      320.45      316.24     44.43 o 
   6   2  20       18.94       19.21     12.74 o 
   7   2  20       93.01       94.06     16.87 o 
   8   2  20       22.56       -7.36     13.36 o 
   9   2  20      375.28      364.98     59.07 o 
  10   2  20       78.00       59.70     11.49 o 
  11   2  20       57.26       63.01     42.39 o 
  12   2  20        0.58        7.69     14.71 o 
  13   2  20        0.01       -2.85     14.05 o 
 -17   3  20        0.22       19.77     10.83 o 
 -16   3  20        3.67       25.00      8.74 o 
 -15   3  20        0.42        9.45      8.13 o 
 -14   3  20      282.45      287.24     19.66 o 
 -13   3  20        7.90       -1.72      6.95 o 
 -12   3  20      886.63      741.68     24.16 o 
 -11   3  20        8.22       12.75      6.39 o 
 -10   3  20      208.81      194.96     13.14 o 
  -9   3  20      137.28      114.04     12.29 o 
  -8   3  20        8.96       14.29      7.92 o 
  -7   3  20       13.50       20.75     11.95 o 
  -6   3  20       85.20      103.26     14.92 o 
  -5   3  20       71.41       50.93     12.79 o 
  -4   3  20      658.88      612.65     26.47 o 
  -3   3  20     1768.86     1617.16     82.23 o 
  -2   3  20      261.32      271.44     25.97 o 
  -1   3  20      122.84      136.44     13.02 o 
   0   3  20      408.43      356.29     14.88 o 
   1   3  20      706.86      694.26     19.42 o 
   2   3  20      628.51      611.85     18.43 o 
   3   3  20       39.30       30.96      6.67 o 
   4   3  20        1.08        4.89      5.44 o 
   5   3  20       23.76       18.67      6.13 o 
   6   3  20       78.06      101.67     18.78 o 
   7   3  20       66.60       55.12     27.13 o 
   8   3  20      188.33      245.83     25.74 o 
   9   3  20       47.31       38.39     13.42 o 
  10   3  20       65.47       51.96     14.44 o 
  11   3  20       13.76       12.97      8.10 o 
  12   3  20       41.17       21.79     14.61 o 
 -17   4  20        8.50        5.24      9.50 o 
 -16   4  20       27.24       36.71      9.63 o 
 -15   4  20        1.02       13.45      8.92 o 
 -14   4  20        1.61       11.66      7.48 o 
 -13   4  20      126.18      112.36     15.66 o 
 -12   4  20       57.49       59.67     16.73 o 
 -11   4  20       21.73       15.42     15.74 o 
 -10   4  20       15.25       -6.42     12.91 o 
  -9   4  20       25.38       52.09     15.40 o 
  -8   4  20      740.39      725.28     48.24 o 
  -7   4  20      317.63      321.63     24.20 o 
  -6   4  20        5.45       -2.49      8.63 o 
  -5   4  20        0.12       -0.16      7.39 o 
  -4   4  20        1.90        5.83      8.48 o 
  -3   4  20       27.27       26.70     10.56 o 
  -2   4  20      257.71      222.83     16.53 o 
  -1   4  20       24.49       19.57      7.59 o 
   0   4  20      123.54      137.57     13.16 o 
   1   4  20      177.55      183.24     12.98 o 
   2   4  20       11.98       15.86      7.46 o 
   3   4  20        2.08        3.17      7.63 o 
   4   4  20        0.35        1.99      5.66 o 
   5   4  20      316.59      390.54     22.13 o 
   6   4  20        1.73       11.65      7.66 o 
   7   4  20        5.13       -2.94      6.82 o 
   8   4  20       57.43       56.83     23.04 o 
   9   4  20       11.09       10.71     10.83 o 
  10   4  20       46.99       45.33     13.75 o 
  11   4  20        0.07       -8.15     27.75 o 
  12   4  20        0.96       -0.81     29.82 o 
 -15   5  20       27.06       28.94     15.69 o 
 -14   5  20       23.06       10.14     12.91 o 
 -13   5  20       33.68       56.89     17.62 o 
 -12   5  20        1.25        5.60     12.96 o 
 -11   5  20       19.19       16.33     13.72 o 
 -10   5  20      198.95      187.28     49.41 o 
  -9   5  20       42.89       30.14     14.13 o 
  -8   5  20       37.72       20.73     12.72 o 
  -7   5  20        3.89       -7.48      7.48 o 
  -6   5  20      340.20      289.02     25.88 o 
  -5   5  20      385.89      351.23     25.66 o 
  -4   5  20      381.74      410.28     29.60 o 
  -3   5  20      550.13      492.03     22.09 o 
  -2   5  20      313.27      298.70     20.03 o 
  -1   5  20       22.75       17.02      7.38 o 
   0   5  20        9.51       10.46      7.01 o 
   1   5  20       19.96       22.14      8.61 o 
   2   5  20       19.63       37.68      9.55 o 
   3   5  20       17.48        7.14      6.86 o 
   4   5  20        0.39        6.71      6.20 o 
   5   5  20       64.65       76.54     11.78 o 
   6   5  20        0.81        2.89      6.92 o 
   7   5  20       21.64       23.25     12.58 o 
   8   5  20        0.42       -1.66      6.86 o 
   9   5  20        9.01       25.33     16.68 o 
  10   5  20       47.41       52.50     17.66 o 
 -14   6  20       94.42       71.99     20.54 o 
 -13   6  20        1.29       11.90     12.93 o 
 -12   6  20        0.02       -0.46     13.89 o 
 -11   6  20        4.00       15.85     13.74 o 
 -10   6  20       11.26       12.43     14.63 o 
  -9   6  20      268.30      252.28     29.68 o 
  -8   6  20       10.82        9.51     12.71 o 
  -7   6  20        0.20       12.83     11.43 o 
  -6   6  20       95.36      163.13     24.02 o 
  -5   6  20        6.69        5.02     15.95 o 
  -4   6  20       14.15       26.33     13.87 o 
  -3   6  20       55.15       73.01     12.32 o 
  -2   6  20       32.52       52.12     11.56 o 
  -1   6  20       43.50       31.63     12.58 o 
   0   6  20       47.86       48.39     10.73 o 
   1   6  20        0.78       -5.06     10.76 o 
   2   6  20       70.19       54.20     13.66 o 
   3   6  20      277.93      287.56     25.96 o 
   4   6  20       14.56       19.52      8.51 o 
   5   6  20       60.64       39.94     10.28 o 
   6   6  20       96.73       67.16     11.86 o 
   7   6  20        4.60        7.95     12.83 o 
   8   6  20       54.15       63.39     20.72 o 
 -11   7  20       15.56       27.79     16.67 o 
 -10   7  20      133.93      150.36     25.45 o 
  -9   7  20        3.50        4.95     12.60 o 
  -8   7  20      540.10      558.55     44.88 o 
  -7   7  20        0.00       19.48     14.68 o 
  -6   7  20        1.74        9.89     13.25 o 
  -5   7  20       20.34       16.10     14.94 o 
  -4   7  20      104.95      100.70     17.77 o 
  -3   7  20      261.23      253.50     21.08 o 
  -2   7  20        4.43        5.82      8.84 o 
  -1   7  20       40.39       23.60     12.13 o 
   0   7  20       96.74       85.66     20.89 o 
   1   7  20       45.27       55.03     19.10 o 
   2   7  20       31.41       30.75     13.12 o 
   3   7  20        0.85       -6.63      8.36 o 
   4   7  20        1.37       -0.01     10.78 o 
   5   7  20        1.34        8.44     10.85 o 
   6   7  20      112.27       91.95     17.94 o 
  -7   8  20       12.48       40.81     21.70 o 
  -6   8  20       27.00       45.03     26.21 o 
  -5   8  20      282.86      353.11     66.87 o 
  -4   8  20      139.01      159.43     34.82 o 
  -3   8  20        5.09        2.56     13.14 o 
  -2   8  20      419.02      411.48     31.01 o 
  -1   8  20       30.34       63.11     16.38 o 
   0   8  20        5.15       -3.28     16.48 o 
   1   8  20       38.48       28.94     15.14 o 
   2   8  20        9.82      -11.03     11.03 o 
 -18   1  21       16.26       34.21     16.54 o 
 -17   1  21      327.24      320.11     31.63 o 
 -16   1  21      119.51      123.17     19.73 o 
 -15   1  21      295.62      312.58     24.56 o 
 -14   1  21      273.18      244.60     21.24 o 
 -13   1  21        5.31       24.20     14.75 o 
 -12   1  21      163.75      193.47     15.66 o 
 -11   1  21       52.60       56.78      9.03 o 
 -10   1  21      123.50      143.36     13.20 o 
  -9   1  21      158.18      166.04     13.66 o 
  -8   1  21      604.13      622.08     20.96 o 
  -7   1  21      140.79      122.65     13.97 o 
  -6   1  21      760.81      695.71     22.39 o 
  -5   1  21        6.56       -2.21      8.11 o 
  -4   1  21      330.27      329.97     28.02 o 
  -3   1  21       40.13       47.34     11.67 o 
  -2   1  21      602.78      540.60     24.32 o 
  -1   1  21      377.63      314.19     19.82 o 
   0   1  21       13.42       20.21      8.94 o 
   1   1  21      694.75      560.19     23.26 o 
   2   1  21      145.61      144.84     17.35 o 
   3   1  21      272.19      287.33     14.94 o 
   4   1  21      153.25      137.66     12.78 o 
   5   1  21      291.35      306.88     15.82 o 
   6   1  21      117.13      101.44      9.82 o 
   7   1  21      127.55      143.47     11.45 o 
   8   1  21       93.95       79.48     11.80 o 
   9   1  21       86.67      113.08     18.59 o 
  10   1  21        6.93      -19.47     24.77 o 
  11   1  21       57.60       51.09     18.65 o 
  12   1  21        8.26        0.87     15.19 o 
  13   1  21       35.38       46.96     17.87 o 
 -18   2  21       14.17       23.58     12.78 o 
 -17   2  21        7.44        0.75     10.14 o 
 -16   2  21        2.02       19.65     15.24 o 
 -15   2  21        5.77        7.41      8.15 o 
 -14   2  21       46.28       54.62     12.64 o 
 -13   2  21      130.44      134.58     16.23 o 
 -12   2  21        2.27        3.64      7.72 o 
 -11   2  21     1109.95     1105.01     34.94 o 
 -10   2  21        9.13       17.56      7.04 o 
  -9   2  21        0.01        4.19      5.97 o 
  -8   2  21       43.12       36.98     11.20 o 
  -7   2  21       38.35       45.33     11.33 o 
  -6   2  21      281.11      273.62     21.44 o 
  -5   2  21      595.97      564.56     25.65 o 
  -4   2  21       59.15       40.89     10.80 o 
  -3   2  21      581.10      527.59     24.44 o 
  -2   2  21      165.40      215.27     18.90 o 
  -1   2  21      299.96      280.24     20.90 o 
   0   2  21       51.92       37.43      7.70 o 
   1   2  21      530.26      419.79     15.22 o 
   2   2  21       73.97       61.02      9.81 o 
   3   2  21       33.24       37.24      9.49 o 
   4   2  21      572.24      508.42     24.75 o 
   5   2  21       13.23        7.91      7.48 o 
   6   2  21       48.53       27.71      9.87 o 
   7   2  21       13.83       -1.04      7.63 o 
   8   2  21        2.20        0.79     14.26 o 
   9   2  21      579.10      650.00     26.53 o 
  10   2  21       99.26       88.67     13.56 o 
  11   2  21       70.53       79.50     13.71 o 
  12   2  21       26.59       56.39     19.91 o 
 -17   3  21       68.76       41.61     12.41 o 
 -16   3  21       29.11       35.52      9.90 o 
 -15   3  21      104.24      102.86     13.36 o 
 -14   3  21       66.66       44.94     10.64 o 
 -13   3  21       17.31       21.11      8.79 o 
 -12   3  21      170.97      176.10     16.32 o 
 -11   3  21       61.93       59.57      9.76 o 
 -10   3  21      171.75      183.27     15.28 o 
  -9   3  21       85.16       81.77     13.08 o 
  -8   3  21      205.67      202.60     19.56 o 
  -7   3  21      526.69      465.36     24.42 o 
  -6   3  21      362.08      331.40     23.81 o 
  -5   3  21       57.73       64.88     13.15 o 
  -4   3  21       45.22       43.15     11.21 o 
  -3   3  21      128.28      107.32     15.10 o 
  -2   3  21      326.22      328.27     18.25 o 
  -1   3  21       44.18       36.27      8.85 o 
   0   3  21      271.32      287.40     17.88 o 
   1   3  21        1.08        6.77      5.15 o 
   2   3  21        0.66        4.24      5.11 o 
   3   3  21       38.56       40.85      6.97 o 
   4   3  21        8.92        7.60      7.12 o 
   5   3  21      251.33      245.42     16.40 o 
   6   3  21       34.11       22.91     14.66 o 
   7   3  21      241.63      224.46     23.98 o 
   8   3  21       15.57       15.12     19.77 o 
   9   3  21      233.53      235.59     26.56 o 
  10   3  21       42.92       53.76     14.51 o 
  11   3  21       38.01       12.18     14.78 o 
  12   3  21        0.33      -11.66     11.66 o 
 -16   4  21        2.89        6.05     11.51 o 
 -15   4  21       27.37       19.00      8.57 o 
 -14   4  21       91.76       90.82     14.78 o 
 -13   4  21      279.30      278.03     44.46 o 
 -12   4  21      397.05      354.63     39.12 o 
 -11   4  21      191.88      205.70     33.97 o 
 -10   4  21      242.05      184.27     23.55 o 
  -9   4  21        0.35       -1.79     10.78 o 
  -8   4  21        0.77        9.45      9.86 o 
  -7   4  21       32.65       32.77     10.76 o 
  -6   4  21     1269.87     1152.45     38.01 o 
  -5   4  21       15.91       18.54      9.80 o 
  -4   4  21      189.76      235.16     21.35 o 
  -3   4  21      198.07      206.60     19.79 o 
  -2   4  21       94.27      108.06     12.84 o 
  -1   4  21      164.97      184.80     15.36 o 
   0   4  21        1.12        4.53      9.33 o 
   1   4  21      653.37      610.56     19.47 o 
   2   4  21       40.77       63.17     11.31 o 
   3   4  21       96.10       94.72     11.89 o 
   4   4  21       54.86       69.30     10.70 o 
   5   4  21      107.84      112.30     12.93 o 
   6   4  21       53.75       67.37     10.80 o 
   7   4  21       70.48       80.05     14.05 o 
   8   4  21        3.48       -2.30      9.32 o 
   9   4  21      221.07      179.48     26.43 o 
  10   4  21       64.24       22.64     29.64 o 
  11   4  21       49.79       38.18     29.93 o 
 -15   5  21       57.75       67.48     19.34 o 
 -14   5  21       83.11       63.17     17.16 o 
 -13   5  21       28.74       38.78     15.72 o 
 -12   5  21      124.46      129.94     30.98 o 
 -11   5  21        0.02       -6.47     10.70 o 
 -10   5  21      138.61      136.10     23.35 o 
  -9   5  21       12.70        8.79     11.72 o 
  -8   5  21        4.81       -2.25     10.40 o 
  -7   5  21       16.61       24.01     10.92 o 
  -6   5  21       10.84       21.82     11.85 o 
  -5   5  21       67.47       62.28     14.43 o 
  -4   5  21       75.76       56.02     13.73 o 
  -3   5  21       16.72       15.55      8.38 o 
  -2   5  21        1.13       -4.17      6.08 o 
  -1   5  21       12.34       15.05     11.56 o 
   0   5  21       58.41       47.74      9.78 o 
   1   5  21      105.34      106.61     13.25 o 
   2   5  21      311.27      341.75     20.77 o 
   3   5  21       51.67       34.97      9.90 o 
   4   5  21       47.99       41.77     15.44 o 
   5   5  21       20.58        9.55      9.19 o 
   6   5  21       31.23       20.09     12.10 o 
   7   5  21       30.43        8.46      8.65 o 
   8   5  21       56.53       53.60     13.91 o 
   9   5  21       14.77       19.74     14.75 o 
  10   5  21        7.23       26.70     31.43 o 
 -13   6  21       36.94       52.91     37.19 o 
 -12   6  21        0.02      -11.35     15.18 o 
 -11   6  21       66.02       63.95     20.03 o 
 -10   6  21       17.15       19.95     15.12 o 
  -9   6  21      140.01      168.07     24.62 o 
  -8   6  21       45.93        3.69     21.56 o 
  -7   6  21        7.97       -2.13     11.73 o 
  -6   6  21       71.71       59.65     28.05 o 
  -5   6  21      204.04      208.84     22.86 o 
  -4   6  21        0.13      -14.20     14.20 o 
  -3   6  21       75.51       47.85     11.61 o 
  -2   6  21       41.54       47.34     12.43 o 
  -1   6  21      130.26      138.48     15.42 o 
   0   6  21        2.36       12.63      8.61 o 
   1   6  21        9.99        8.16     10.42 o 
   2   6  21       30.86       13.30     11.11 o 
   3   6  21      269.26      241.98     23.30 o 
   4   6  21        5.03        2.91      7.63 o 
   5   6  21       55.13       44.68      9.73 o 
   6   6  21       76.54       67.09     15.55 o 
   7   6  21      112.74      103.49     17.94 o 
   8   6  21       48.75       33.42     13.94 o 
 -10   7  21        0.57       32.02     16.01 o 
  -9   7  21       19.88       25.82     16.09 o 
  -8   7  21       11.82        4.61     14.51 o 
  -7   7  21       32.12       42.07     18.12 o 
  -6   7  21       30.77       32.79     16.55 o 
  -5   7  21      512.19      507.20     42.20 o 
  -4   7  21      223.08      187.14     22.88 o 
  -3   7  21       19.88       18.94     13.19 o 
  -2   7  21        0.00       -0.41     13.37 o 
  -1   7  21       76.59       68.10     16.38 o 
   0   7  21       55.67       46.43     14.94 o 
   1   7  21      159.03      161.44     21.39 o 
   2   7  21       48.66       35.90     15.66 o 
   3   7  21        3.51       -2.06      9.69 o 
   4   7  21       77.08       63.95     17.45 o 
   5   7  21        3.74      -10.11     10.11 o 
  -5   8  21      251.34      377.78    125.04 o 
  -4   8  21      168.80      177.82     27.76 o 
  -3   8  21        0.01       -4.44     15.47 o 
  -2   8  21       38.28       38.97     15.80 o 
  -1   8  21       22.97       17.33     13.05 o 
   0   8  21        0.28      -10.80     16.13 o 
 -18   0  22      242.03      253.71     42.31 o 
 -17   0  22      156.61      103.89     28.52 o 
 -16   0  22      186.95      140.95     30.65 o 
 -15   0  22      228.34      223.50     36.47 o 
 -14   0  22      232.63      312.11     40.96 o 
 -13   0  22        1.56       32.33     17.82 o 
 -12   0  22       17.75       19.75     23.34 o 
 -11   0  22        0.03        8.36     17.91 o 
 -10   0  22        9.12       19.88      9.85 o 
  -9   0  22      134.95      151.84     18.70 o 
  -8   0  22      271.71      308.71     50.47 o 
  -7   0  22      258.69      263.12     23.72 o 
  -6   0  22      309.93      284.65     34.17 o 
  -5   0  22     2088.63     1824.45     48.31 o 
  -4   0  22     1123.80     1118.94     66.60 o 
  -3   0  22        6.92       -5.00     19.69 o 
  -2   0  22      299.81      211.27     38.19 o 
  -1   0  22       41.01       21.84     25.06 o 
   0   0  22        0.93       21.91     23.83 o 
   1   0  22       95.26       57.64     28.50 o 
   2   0  22        1.15       13.47     10.38 o 
   3   0  22      148.47      206.72     19.88 o 
   4   0  22      142.39      107.20     23.99 o 
   5   0  22       58.46       51.54      9.75 o 
   6   0  22       43.01       19.61     10.59 o 
   7   0  22      583.09      645.61     23.67 o 
   8   0  22       21.00       19.77     14.12 o 
   9   0  22      681.61      769.23     37.11 o 
  10   0  22      465.44      438.12     30.17 o 
  11   0  22      392.97      506.45     32.53 o 
 -18   1  22       10.78       25.07     13.03 o 
 -17   1  22      217.26      192.99     25.34 o 
 -16   1  22       85.83       71.66     17.35 o 
 -15   1  22       23.14       11.96     11.71 o 
 -14   1  22        0.13       18.37      8.41 o 
 -13   1  22        0.02       10.13      7.98 o 
 -12   1  22        4.20       18.60     11.51 o 
 -11   1  22      111.49      136.03     18.94 o 
 -10   1  22       90.79      101.78     17.10 o 
  -9   1  22       38.73       33.21      7.63 o 
  -8   1  22      744.84      704.46     22.53 o 
  -7   1  22       53.96       54.10      8.94 o 
  -6   1  22       53.31       34.75     10.73 o 
  -5   1  22       44.57       70.86     13.03 o 
  -4   1  22      407.74      410.45     23.34 o 
  -3   1  22      112.34       87.33     13.65 o 
  -2   1  22      174.28      174.18     17.07 o 
  -1   1  22      183.74      169.60     25.32 o 
   0   1  22        2.45        2.33      6.01 o 
   1   1  22       14.70       25.12      9.13 o 
   2   1  22      111.42      102.44     10.03 o 
   3   1  22       62.73       71.75      8.79 o 
   4   1  22       36.75       28.64      6.99 o 
   5   1  22       13.09       13.14     10.35 o 
   6   1  22       14.54        2.80     11.99 o 
   7   1  22        3.78       10.75      7.35 o 
   8   1  22       69.50       48.45     15.19 o 
   9   1  22       23.66        1.14      8.76 o 
  10   1  22      232.98      233.94     20.54 o 
  11   1  22       55.45       70.12     20.94 o 
  12   1  22       76.49      123.71     22.75 o 
 -17   2  22       22.85       22.08     14.26 o 
 -16   2  22        5.67        3.20     10.73 o 
 -15   2  22        0.04       11.41     12.14 o 
 -14   2  22      349.44      341.80     32.49 o 
 -13   2  22        2.16        7.26      8.43 o 
 -12   2  22      124.43      110.61     14.48 o 
 -11   2  22      566.75      535.39     23.53 o 
 -10   2  22        7.36       16.42      7.39 o 
  -9   2  22        8.07       17.42      9.18 o 
  -8   2  22       12.36       26.96     10.77 o 
  -7   2  22       20.43       33.49     10.70 o 
  -6   2  22        0.05        1.39     14.44 o 
  -5   2  22       95.87      106.15     14.93 o 
  -4   2  22       42.94       41.36     11.23 o 
  -3   2  22       83.64      104.82     14.83 o 
  -2   2  22      907.04      777.12     32.56 o 
  -1   2  22        0.00       -2.30      8.48 o 
   0   2  22      128.48      102.42      9.42 o 
   1   2  22        2.66        4.55      5.94 o 
   2   2  22      240.85      225.52     19.26 o 
   3   2  22       19.62       63.06     11.62 o 
   4   2  22        0.67        0.36     17.02 o 
   5   2  22       55.42       49.18     11.83 o 
   6   2  22      127.80      141.41     17.12 o 
   7   2  22        2.47      -11.50     27.72 o 
   8   2  22       98.11      119.91     19.26 o 
   9   2  22        0.14       -2.38     10.01 o 
  10   2  22      117.78       92.83     14.24 o 
  11   2  22        1.67       -6.40      6.40 o 
  12   2  22       44.06       -2.58      8.81 o 
 -17   3  22        1.81       15.99     12.39 o 
 -16   3  22       15.46       65.43     18.82 o 
 -15   3  22       87.01       70.14     12.36 o 
 -14   3  22      673.14      606.68     24.29 o 
 -13   3  22       20.41       29.80     10.86 o 
 -12   3  22      407.88      350.80     87.59 o 
 -11   3  22       40.37       37.51     17.59 o 
 -10   3  22        0.00        7.62     10.16 o 
  -9   3  22       25.78       41.56     13.29 o 
  -8   3  22       19.41       13.93      9.41 o 
  -7   3  22        5.44       18.13     10.16 o 
  -6   3  22      258.27      237.61     21.13 o 
  -5   3  22       51.21       37.10     12.59 o 
  -4   3  22      216.73      206.60     19.69 o 
  -3   3  22        0.68        6.96      8.98 o 
  -2   3  22      319.85      301.81     23.06 o 
  -1   3  22        2.52        7.25      8.70 o 
   0   3  22       94.62       84.58     15.13 o 
   1   3  22      653.61      632.26     30.90 o 
   2   3  22      424.26      398.91     18.69 o 
   3   3  22       54.20       65.51      8.63 o 
   4   3  22        4.23        1.15     11.33 o 
   5   3  22       35.72       22.15     11.57 o 
   6   3  22      410.63      410.24     46.17 o 
   7   3  22        0.17      -10.09     18.02 o 
   8   3  22       43.99       56.62     16.22 o 
   9   3  22       25.60       30.79     13.64 o 
  10   3  22        5.61        2.26      8.02 o 
  11   3  22       13.15        9.87     14.75 o 
 -16   4  22       20.26       58.67     37.01 o 
 -15   4  22       41.75       58.10     18.15 o 
 -14   4  22      133.91      103.31     17.22 o 
 -13   4  22        7.44       25.50     10.36 o 
 -12   4  22      660.29      640.12     37.83 o 
 -11   4  22      326.29      286.88     31.48 o 
 -10   4  22        9.50        4.90     10.73 o 
  -9   4  22       71.97       71.06     17.02 o 
  -8   4  22       61.43       63.25     22.26 o 
  -7   4  22        0.29        4.34      9.77 o 
  -6   4  22      481.91      430.81     28.40 o 
  -5   4  22       36.13       51.57     12.96 o 
  -4   4  22      158.58      154.97     19.99 o 
  -3   4  22        3.24       14.05      9.83 o 
  -2   4  22        3.20        3.40      9.05 o 
  -1   4  22      225.45      254.21     19.78 o 
   0   4  22       45.97       43.54      9.44 o 
   1   4  22       34.92       34.56      8.72 o 
   2   4  22      709.42      726.10     22.55 o 
   3   4  22      174.00      177.76     13.35 o 
   4   4  22       37.88       30.86     10.53 o 
   5   4  22        4.74        4.67      5.73 o 
   6   4  22      258.96      281.97     31.32 o 
   7   4  22        3.35       -6.44     10.12 o 
   8   4  22       63.49       62.19     21.65 o 
   9   4  22       15.75       23.08     16.71 o 
  10   4  22        1.16      -13.32     29.47 o 
 -14   5  22      321.27      339.75     40.72 o 
 -13   5  22      129.41      116.08     23.23 o 
 -12   5  22       30.75       36.58     16.13 o 
 -11   5  22       87.60       67.90     18.34 o 
 -10   5  22       29.30       19.11     14.46 o 
  -9   5  22      174.11      170.53     25.09 o 
  -8   5  22       47.83       49.18     15.72 o 
  -7   5  22      246.15      244.50     23.66 o 
  -6   5  22       11.05        5.86     10.10 o 
  -5   5  22        7.39        9.41     10.18 o 
  -4   5  22      188.36      193.76     20.76 o 
  -3   5  22       88.91       70.28     17.70 o 
  -2   5  22       29.01       21.19      9.50 o 
  -1   5  22       52.50       62.70     13.37 o 
   0   5  22      490.66      545.50     23.64 o 
   1   5  22       12.06       24.90      8.54 o 
   2   5  22      168.77      158.79     18.80 o 
   3   5  22       20.13       28.68     12.37 o 
   4   5  22      109.31      102.41     13.35 o 
   5   5  22        5.07        6.65      6.72 o 
   6   5  22      129.46      109.42     16.65 o 
   7   5  22       13.64        6.77     15.79 o 
   8   5  22      229.21      261.94     30.96 o 
   9   5  22      209.17      186.59     46.42 o 
 -12   6  22       44.21       25.13     15.31 o 
 -11   6  22       43.59       21.96     29.79 o 
 -10   6  22       41.11       38.78     17.18 o 
  -9   6  22      194.39      161.44     25.37 o 
  -8   6  22       25.05       13.14     12.50 o 
  -7   6  22        7.55       17.15     13.83 o 
  -6   6  22       82.66       57.79     17.88 o 
  -5   6  22      268.55      290.06     26.61 o 
  -4   6  22        3.13        9.15     11.38 o 
  -3   6  22       47.60       48.52     11.67 o 
  -2   6  22      289.58      321.69     22.66 o 
  -1   6  22       32.20       27.48      9.85 o 
   0   6  22       12.83       32.03      9.41 o 
   1   6  22       13.54        8.31     11.20 o 
   2   6  22        0.35       -0.64     10.38 o 
   3   6  22       35.60       38.86     13.95 o 
   4   6  22       77.04       68.02     11.18 o 
   5   6  22       15.68       18.69     12.19 o 
   6   6  22        0.40        9.93     11.33 o 
   7   6  22      179.58      194.57     27.00 o 
  -9   7  22      123.82       75.14     31.92 o 
  -8   7  22      164.37      179.80     27.86 o 
  -7   7  22       20.74       26.43     15.84 o 
  -6   7  22       56.39       47.29     18.38 o 
  -5   7  22      615.97      704.31     41.28 o 
  -4   7  22       19.78       31.18     24.06 o 
  -3   7  22      194.26      187.37     26.58 o 
  -2   7  22       42.33       32.12     11.33 o 
  -1   7  22       76.73       70.56     16.33 o 
   0   7  22        4.34        3.45     11.51 o 
   1   7  22       39.32       16.20     12.57 o 
   2   7  22      143.33      145.11     20.57 o 
   3   7  22        1.80       -7.02     11.16 o 
   4   7  22       22.90       27.78     14.63 o 
 -17   1  23       26.39       43.34     14.29 o 
 -16   1  23       43.51       66.05     27.48 o 
 -15   1  23      217.19      248.16     22.21 o 
 -14   1  23      121.63      117.69     15.30 o 
 -13   1  23      168.20      237.08     20.64 o 
 -12   1  23       19.89       35.66     10.86 o 
 -11   1  23       88.35      107.38     12.11 o 
 -10   1  23       24.62       28.20      7.36 o 
  -9   1  23       23.45       26.31      8.89 o 
  -8   1  23       20.01       34.09     10.55 o 
  -7   1  23      354.45      328.39     23.07 o 
  -6   1  23        4.44        6.76      8.87 o 
  -5   1  23       16.73       13.12      9.76 o 
  -4   1  23       29.76       27.85     11.00 o 
  -3   1  23      100.39      103.78     14.90 o 
  -2   1  23       43.56       38.46     20.53 o 
  -1   1  23      300.61      326.92     32.26 o 
   0   1  23      257.39      321.66     33.57 o 
   1   1  23        5.89        5.58      6.25 o 
   2   1  23       89.30       89.31      9.49 o 
   3   1  23        9.20        4.45      6.05 o 
   4   1  23       14.96       19.55      6.48 o 
   5   1  23       13.52       11.74      6.10 o 
   6   1  23      151.43      148.96     17.69 o 
   7   1  23      139.71      174.31     14.90 o 
   8   1  23       28.14        1.72     10.74 o 
   9   1  23      170.54      178.05     17.60 o 
  10   1  23      415.98      499.09     24.41 o 
  11   1  23       10.49        9.66     15.03 o 
 -17   2  23       31.66       13.78     12.60 o 
 -16   2  23        3.02       33.55     27.01 o 
 -15   2  23      364.70      320.26     32.29 o 
 -14   2  23       29.15       37.12     18.52 o 
 -13   2  23       40.32       48.18     11.14 o 
 -12   2  23       21.77       21.52      8.93 o 
 -11   2  23      701.53      693.88     40.93 o 
 -10   2  23       20.46       49.44     11.15 o 
  -9   2  23        0.10       13.43      9.17 o 
  -8   2  23        0.00       -7.17      7.17 o 
  -7   2  23       30.42       28.67     10.54 o 
  -6   2  23      208.90      212.91     21.57 o 
  -5   2  23        5.94        0.89     10.09 o 
  -4   2  23      204.27      233.03     23.59 o 
  -3   2  23      270.03      301.39     22.82 o 
  -2   2  23      416.01      414.80     24.95 o 
  -1   2  23      475.67      440.04     44.58 o 
   0   2  23      108.19       78.74     12.97 o 
   1   2  23        4.42        7.59      7.85 o 
   2   2  23       81.64      113.28     15.25 o 
   3   2  23      110.89      108.10     15.05 o 
   4   2  23        4.32      -13.10     13.18 o 
   5   2  23       61.78       81.92     20.51 o 
   6   2  23       25.23       13.49     11.70 o 
   7   2  23       23.23        4.75     14.00 o 
   8   2  23      198.02      221.70     25.24 o 
   9   2  23       25.30       22.66     11.82 o 
  10   2  23       23.81       27.68      9.69 o 
  11   2  23       72.95       37.22     22.80 o 
 -16   3  23       24.91       43.49     12.91 o 
 -15   3  23      490.23      519.31     33.35 o 
 -14   3  23       76.58       55.24     29.93 o 
 -13   3  23        2.85       26.53     13.50 o 
 -12   3  23        2.96       -2.68     10.83 o 
 -11   3  23      115.99      102.79     30.72 o 
 -10   3  23       79.74       81.14     14.34 o 
  -9   3  23      177.57      206.78     20.34 o 
  -8   3  23       72.00       70.61     16.87 o 
  -7   3  23      483.93      488.34     28.17 o 
  -6   3  23        7.11        6.62      9.82 o 
  -5   3  23       79.60       74.67     14.07 o 
  -4   3  23       37.56       63.84     14.05 o 
  -3   3  23       22.91       34.50     11.57 o 
  -2   3  23       45.46       46.32     18.57 o 
  -1   3  23       31.45       19.87     10.06 o 
   0   3  23       40.50       58.65     11.67 o 
   1   3  23        0.26        6.75      6.50 o 
   2   3  23      270.03      275.37     15.70 o 
   3   3  23       21.22       34.13     12.86 o 
   4   3  23        8.15       17.03     22.60 o 
   5   3  23       51.20       60.12     15.66 o 
   6   3  23      267.75      263.02     26.74 o 
   7   3  23       49.12       25.58     12.98 o 
   8   3  23      110.44       85.76     18.79 o 
   9   3  23       99.36      102.48     19.90 o 
  10   3  23       33.67        5.59     19.25 o 
 -15   4  23        0.14        1.32     12.45 o 
 -14   4  23       36.62       35.70     12.23 o 
 -13   4  23       40.99       27.32     10.88 o 
 -12   4  23        7.59       -6.68     15.09 o 
 -11   4  23      150.01      156.44     33.97 o 
 -10   4  23       18.49       26.78     14.21 o 
  -9   4  23        8.73       27.03     19.84 o 
  -8   4  23      346.27      384.09     57.05 o 
  -7   4  23      118.70       98.13     16.39 o 
  -6   4  23       14.79       11.64     10.43 o 
  -5   4  23        4.01        5.69     10.06 o 
  -4   4  23      103.90      130.12     17.23 o 
  -3   4  23       24.24       33.56     11.00 o 
  -2   4  23       28.07       39.97      9.94 o 
  -1   4  23      165.12      147.77     14.86 o 
   0   4  23        4.47        5.34      9.33 o 
   1   4  23       22.01       31.51     12.27 o 
   2   4  23      122.94      102.69     12.05 o 
   3   4  23      331.19      409.01     23.68 o 
   4   4  23       10.64       10.06      7.97 o 
   5   4  23      201.46      192.96     20.07 o 
   6   4  23        0.83       16.75     22.58 o 
   7   4  23      101.42       94.53     19.31 o 
   8   4  23      108.82      167.27     28.94 o 
   9   4  23      238.54      213.92     47.80 o 
 -14   5  23       21.40       44.51     20.76 o 
 -13   5  23        8.61       27.99     15.08 o 
 -12   5  23      247.19      288.18     56.55 o 
 -11   5  23      191.07      198.80     29.86 o 
 -10   5  23      277.47      219.70     41.19 o 
  -9   5  23      260.83      239.42     64.01 o 
  -8   5  23       37.23        8.69     12.57 o 
  -7   5  23        8.55       21.88     11.42 o 
  -6   5  23       32.51       37.02     13.16 o 
  -5   5  23      238.62      175.71     23.68 o 
  -4   5  23        6.89       27.14     11.36 o 
  -3   5  23        5.72       13.13     10.70 o 
  -2   5  23      259.53      238.08     27.56 o 
  -1   5  23      360.93      391.74     23.83 o 
   0   5  23      267.78      284.45     22.64 o 
   1   5  23      350.09      356.44     21.57 o 
   2   5  23        3.20       -1.57      9.64 o 
   3   5  23        5.22       -4.43      6.62 o 
   4   5  23        2.15        0.01      7.18 o 
   5   5  23       81.46       40.80     10.47 o 
   6   5  23        0.26        5.63      7.98 o 
   7   5  23       60.70       29.77     25.13 o 
   8   5  23       26.60       -0.52     31.92 o 
 -12   6  23       17.29       21.10     14.66 o 
 -11   6  23       37.36       42.76     18.05 o 
 -10   6  23        2.30        0.88     13.35 o 
  -9   6  23      124.26      105.05     22.35 o 
  -8   6  23      339.13      408.38     37.46 o 
  -7   6  23       17.18       23.70     14.75 o 
  -6   6  23        0.57       19.80     15.38 o 
  -5   6  23       33.79       34.21     14.05 o 
  -4   6  23        9.32       -5.64     10.59 o 
  -3   6  23       27.55       31.43     12.88 o 
  -2   6  23        9.80       11.82     10.04 o 
  -1   6  23      145.12      108.31     14.64 o 
   0   6  23      102.28       85.01     16.53 o 
   1   6  23      125.82      132.18     18.78 o 
   2   6  23       19.33        4.92     11.06 o 
   3   6  23       40.38       48.34     18.13 o 
   4   6  23       45.17       28.01     13.15 o 
   5   6  23        0.79       -4.63     10.63 o 
   6   6  23        0.33       -6.48     11.49 o 
  -8   7  23       54.70       72.33     20.44 o 
  -7   7  23       48.60       37.78     30.28 o 
  -6   7  23       31.47       40.66     15.75 o 
  -5   7  23      342.86      440.75     72.80 o 
  -4   7  23        0.79       -7.69     14.84 o 
  -3   7  23       64.09       45.89     15.18 o 
  -2   7  23       55.59       67.51     26.09 o 
  -1   7  23       48.23       24.55     23.40 o 
   0   7  23        6.28      -10.39     11.28 o 
   1   7  23       18.71       21.17     13.95 o 
   2   7  23       15.43       23.29     12.56 o 
   3   7  23       10.12       -9.98     28.62 o 
 -17   0  24       68.56       95.01     26.10 o 
 -16   0  24        1.82       22.33     17.98 o 
 -15   0  24       56.69       67.51     21.93 o 
 -14   0  24      115.80      183.97     47.58 o 
 -13   0  24      222.49      290.60     28.17 o 
 -12   0  24        6.12       19.73     10.37 o 
 -11   0  24      314.15      350.43     29.44 o 
 -10   0  24       38.11       43.51     15.67 o 
  -9   0  24      676.45      644.03     85.77 o 
  -8   0  24      317.48      291.44     25.46 o 
  -7   0  24        0.76        4.15      8.89 o 
  -6   0  24      641.11      614.06     52.38 o 
  -5   0  24      326.86      336.83     48.07 o 
  -4   0  24      185.60      184.97     36.93 o 
  -3   0  24      187.91      108.57     34.92 o 
  -2   0  24       42.09       48.12     27.58 o 
  -1   0  24       99.86      106.56     34.13 o 
   0   0  24        1.57       41.48     29.08 o 
   1   0  24       23.66      -23.34     23.34 o 
   2   0  24       81.07       93.46     34.02 o 
   3   0  24       57.28       17.17     27.58 o 
   4   0  24      675.00      657.06     62.14 o 
   5   0  24       68.36       60.08     14.72 o 
   6   0  24        0.15       -3.29     17.97 o 
   7   0  24       21.69       22.08     16.26 o 
   8   0  24       81.89      118.59     17.70 o 
   9   0  24       32.78       53.95     16.16 o 
  10   0  24       59.29       62.47     15.46 o 
 -17   1  24       55.46       92.22     26.48 o 
 -16   1  24       12.06       22.73     14.22 o 
 -15   1  24       11.37       27.77     22.51 o 
 -14   1  24       11.84       27.82     19.47 o 
 -13   1  24       35.79       28.10     15.18 o 
 -12   1  24        9.57       11.79      8.99 o 
 -11   1  24       58.52       94.53     13.93 o 
 -10   1  24       88.09       92.46     14.97 o 
  -9   1  24       57.70       58.78     12.26 o 
  -8   1  24       35.73       64.88     14.21 o 
  -7   1  24      451.22      453.92     23.70 o 
  -6   1  24       60.04       76.25     13.76 o 
  -5   1  24       92.05       97.48     14.54 o 
  -4   1  24      588.48      541.67     37.92 o 
  -3   1  24      415.18      425.81     37.73 o 
  -2   1  24        8.19        2.96     17.46 o 
  -1   1  24       21.96       24.39     18.77 o 
   0   1  24       39.04       30.00     19.58 o 
   1   1  24      139.25      128.68     13.92 o 
   2   1  24       56.04       60.87      9.92 o 
   3   1  24       25.70       29.87      6.69 o 
   4   1  24        2.30       -5.12      8.69 o 
   5   1  24      175.08      141.00     17.62 o 
   6   1  24       32.64        5.79     10.90 o 
   7   1  24      100.02       96.16     12.76 o 
   8   1  24        6.52       15.11      8.33 o 
   9   1  24      123.30      148.07     16.42 o 
  10   1  24       26.35       42.29     11.77 o 
  11   1  24       79.78      125.67     23.59 o 
 -16   2  24       48.46       36.48     18.22 o 
 -15   2  24       28.11       29.78     20.80 o 
 -14   2  24       98.99       95.59     20.60 o 
 -13   2  24        7.25       10.74      8.91 o 
 -12   2  24      346.78      363.88     51.87 o 
 -11   2  24      107.05      116.39     15.52 o 
 -10   2  24      138.15      165.29     18.78 o 
  -9   2  24      194.66      193.45     29.27 o 
  -8   2  24       52.23       68.80     13.16 o 
  -7   2  24        9.50        7.07     13.46 o 
  -6   2  24        3.48       14.67     10.16 o 
  -5   2  24       21.32       23.60     10.89 o 
  -4   2  24       13.82       17.90      9.94 o 
  -3   2  24        8.98        5.11     13.14 o 
  -2   2  24      199.89      153.45     17.77 o 
  -1   2  24      249.31      226.09     28.79 o 
   0   2  24      169.43      176.04     26.13 o 
   1   2  24        4.32        6.72      7.24 o 
   2   2  24        2.93        4.43      7.69 o 
   3   2  24       65.20       82.23     14.06 o 
   4   2  24        8.92       12.98      8.69 o 
   5   2  24       92.75       97.13     15.12 o 
   6   2  24       91.75       76.55     17.35 o 
   7   2  24        6.52        5.99      9.86 o 
   8   2  24        2.01        6.26      9.09 o 
   9   2  24      190.97      256.15     20.53 o 
  10   2  24       70.26       39.67     11.00 o 
 -16   3  24        8.30       43.94     43.76 o 
 -15   3  24       33.68       46.44     15.64 o 
 -14   3  24     1896.67     1699.67     62.60 o 
 -13   3  24      108.23      151.26     41.75 o 
 -12   3  24       36.20       41.90     15.33 o 
 -11   3  24        0.60        3.29     11.52 o 
 -10   3  24        0.05        7.35      9.82 o 
  -9   3  24       38.50       61.26     22.78 o 
  -8   3  24       62.13       60.89     13.62 o 
  -7   3  24       49.85       64.46     13.75 o 
  -6   3  24        0.02        9.48      9.08 o 
  -5   3  24      111.46      133.40     18.57 o 
  -4   3  24       23.59       25.29     11.01 o 
  -3   3  24        0.52        8.26      9.39 o 
  -2   3  24       99.18       80.87     15.02 o 
  -1   3  24       28.32       25.86     11.35 o 
   0   3  24      179.14      165.19     15.24 o 
   1   3  24       24.62       20.92      9.28 o 
   2   3  24      284.08      252.78     23.70 o 
   3   3  24      101.36       92.85     18.36 o 
   4   3  24       34.26       37.94     18.55 o 
   5   3  24      348.16      344.14     30.24 o 
   6   3  24       97.21      108.97     19.20 o 
   7   3  24       24.66       -1.33     14.48 o 
   8   3  24      115.86       94.25     19.30 o 
   9   3  24       18.03        1.61     23.71 o 
  10   3  24        1.64      -12.40     12.40 o 
 -15   4  24      448.42      528.09     39.32 o 
 -14   4  24      168.54      208.88     59.37 o 
 -13   4  24      124.79      151.35     26.93 o 
 -12   4  24       31.84       40.87     25.78 o 
 -11   4  24        5.03        6.20     15.11 o 
 -10   4  24        2.27       13.33     12.94 o 
  -9   4  24       32.74       27.38     11.61 o 
  -8   4  24       65.72       37.74     24.13 o 
  -7   4  24      110.96       99.38     16.58 o 
  -6   4  24       42.75       29.71     19.56 o 
  -5   4  24       60.46       57.17     14.01 o 
  -4   4  24       18.53       37.37     12.81 o 
  -3   4  24      584.57      560.17     29.43 o 
  -2   4  24      102.01      118.41     16.84 o 
  -1   4  24       39.29       33.51      9.64 o 
   0   4  24       13.88       27.20     10.45 o 
   1   4  24       91.37      113.56     14.00 o 
   2   4  24       60.36       54.97      8.89 o 
   3   4  24      168.43      201.38     16.98 o 
   4   4  24      191.74      157.38     24.50 o 
   5   4  24       38.19       22.78     13.24 o 
   6   4  24        0.90        4.69     11.18 o 
   7   4  24        5.36        3.42      8.06 o 
   8   4  24       38.68       35.47     35.08 o 
   9   4  24       46.98       21.42     33.52 o 
 -13   5  24       99.01      126.05     23.94 o 
 -12   5  24      460.42      468.88     41.62 o 
 -11   5  24      253.27      287.13     33.29 o 
 -10   5  24       76.62       72.86     19.06 o 
  -9   5  24      222.80      175.28     26.05 o 
  -8   5  24        0.49       -5.26     10.93 o 
  -7   5  24      126.65      109.48     26.39 o 
  -6   5  24        1.20        7.52     10.87 o 
  -5   5  24       13.19       26.99     11.99 o 
  -4   5  24        0.06       11.50      9.88 o 
  -3   5  24      158.30      197.99     21.85 o 
  -2   5  24        0.13       -1.09      7.77 o 
  -1   5  24      157.24      159.90     16.56 o 
   0   5  24       20.69       16.94      8.84 o 
   1   5  24       38.37       43.71      9.88 o 
   2   5  24        9.49       10.24      9.96 o 
   3   5  24       14.38       10.40      8.38 o 
   4   5  24        6.90       16.03      7.77 o 
   5   5  24       29.40       38.32     10.08 o 
   6   5  24      104.55       85.37     36.04 o 
   7   5  24       34.48       16.60     33.08 o 
 -11   6  24      135.30      112.21     23.65 o 
 -10   6  24       71.52       47.58     19.28 o 
  -9   6  24       82.21       80.42     21.11 o 
  -8   6  24      495.05      522.36     43.29 o 
  -7   6  24       38.37       17.11     14.51 o 
  -6   6  24      233.45      258.99     30.35 o 
  -5   6  24        8.26        3.70     15.76 o 
  -4   6  24       22.72       13.96     11.45 o 
  -3   6  24       76.02       79.65     17.07 o 
  -2   6  24       31.70       12.00      9.81 o 
  -1   6  24        0.02       10.86     11.36 o 
   0   6  24        2.79      -11.59     11.59 o 
   1   6  24       20.14       39.00     18.66 o 
   2   6  24        9.80       -5.73     10.25 o 
   3   6  24       43.02       42.59     14.11 o 
   4   6  24        8.63       -1.07     10.68 o 
   5   6  24        0.08      -10.97     10.97 o 
  -7   7  24        2.53       25.50     14.34 o 
  -6   7  24       13.01       51.77     15.27 o 
  -5   7  24      524.07      550.44     39.72 o 
  -4   7  24       20.93       32.74     20.90 o 
  -3   7  24       28.47       46.98     28.57 o 
  -2   7  24       17.83        9.02     12.16 o 
  -1   7  24        1.57       -2.48     12.35 o 
   0   7  24        2.64       -6.86     13.96 o 
   1   7  24       33.74       42.11     15.15 o 
 -16   1  25      165.86      172.24     33.62 o 
 -15   1  25       95.13       87.68     17.39 o 
 -14   1  25      221.15      295.72     23.51 o 
 -13   1  25      368.27      489.23     33.18 o 
 -12   1  25        2.85       18.31      9.30 o 
 -11   1  25       20.78       54.64     15.76 o 
 -10   1  25      307.14      289.93     24.17 o 
  -9   1  25      129.24      122.41     18.59 o 
  -8   1  25      512.43      484.34     25.73 o 
  -7   1  25       69.30       65.02     13.03 o 
  -6   1  25      153.02      193.15     19.09 o 
  -5   1  25        9.85        4.11     20.72 o 
  -4   1  25      174.40      161.78     25.97 o 
  -3   1  25        0.56       13.52     17.02 o 
  -2   1  25      197.69      171.25     28.11 o 
  -1   1  25        7.89       35.95     19.95 o 
   0   1  25       29.55       32.58     16.41 o 
   1   1  25      116.91      109.84     12.30 o 
   2   1  25       71.06       75.58     10.79 o 
   3   1  25        1.76       15.59     19.77 o 
   4   1  25      136.17      152.84     27.77 o 
   5   1  25      149.32      141.51     28.86 o 
   6   1  25       42.47       28.29     38.00 o 
   7   1  25      290.77      314.90     41.94 o 
   8   1  25       47.20       71.74     29.75 o 
   9   1  25        8.58       24.06     15.52 o 
  10   1  25       22.80        8.64     15.95 o 
 -16   2  25        6.14        5.58     14.28 o 
 -15   2  25       66.31       85.24     14.60 o 
 -14   2  25        6.05       39.19     15.50 o 
 -13   2  25        9.63       35.59     14.75 o 
 -12   2  25      355.81      367.09     33.83 o 
 -11   2  25        4.03       23.80     15.81 o 
 -10   2  25       70.08       73.94     13.39 o 
  -9   2  25       37.24       45.76     18.03 o 
  -8   2  25       45.93       60.94     18.31 o 
  -7   2  25      135.40      130.30     17.29 o 
  -6   2  25       64.49       44.66     11.85 o 
  -5   2  25      122.69      144.46     18.31 o 
  -4   2  25       25.08       28.43     11.22 o 
  -3   2  25       47.12       35.12     12.46 o 
  -2   2  25       53.38       56.03     20.00 o 
  -1   2  25      119.03      125.52     24.95 o 
   0   2  25       45.26       81.42     31.30 o 
   1   2  25      119.37      100.77     20.43 o 
   2   2  25      482.29      520.19     26.58 o 
   3   2  25      221.09      280.67     23.58 o 
   4   2  25      148.72      192.30     24.37 o 
   5   2  25        3.93       12.16     21.36 o 
   6   2  25       23.31        7.71     17.85 o 
   7   2  25        0.18        5.07     16.10 o 
   8   2  25        5.39       -0.42      9.11 o 
   9   2  25       30.17       65.77     13.14 o 
  10   2  25       57.82       63.67     21.95 o 
 -15   3  25        0.39       33.91     15.80 o 
 -14   3  25       12.37       29.04     14.27 o 
 -13   3  25        2.77       25.79     13.78 o 
 -12   3  25        0.00       12.31     13.08 o 
 -11   3  25        1.34       16.44     12.82 o 
 -10   3  25      571.51      515.82     51.01 o 
  -9   3  25        0.01        4.89      9.81 o 
  -8   3  25       61.20       58.81     14.90 o 
  -7   3  25       88.93       92.82     22.03 o 
  -6   3  25        9.98       10.99     15.60 o 
  -5   3  25        1.09       -1.78     14.19 o 
  -4   3  25       76.17       86.93     14.99 o 
  -3   3  25       28.86       57.15     13.17 o 
  -2   3  25      277.88      298.01     24.36 o 
  -1   3  25      262.76      285.00     23.73 o 
   0   3  25      306.30      391.33     24.79 o 
   1   3  25       42.34       24.58     16.05 o 
   2   3  25       42.41       32.76     13.53 o 
   3   3  25       28.68       49.50     15.31 o 
   4   3  25      103.49      117.62     15.94 o 
   5   3  25       43.04       34.88     14.63 o 
   6   3  25      191.09      136.44     41.61 o 
   7   3  25        4.38        3.75     10.33 o 
   8   3  25       21.45       33.46     18.89 o 
   9   3  25      100.53       96.48     41.35 o 
 -14   4  25       12.50        6.19     20.28 o 
 -13   4  25      321.96      347.77     36.06 o 
 -12   4  25      358.52      342.64     34.74 o 
 -11   4  25        3.49       10.59     12.67 o 
 -10   4  25       22.91       59.25     17.49 o 
  -9   4  25        4.23       21.96     11.22 o 
  -8   4  25       61.55       69.32     15.51 o 
  -7   4  25      350.34      356.35     43.75 o 
  -6   4  25        0.43       19.55     11.12 o 
  -5   4  25      159.65      132.01     18.70 o 
  -4   4  25        0.66        9.21     10.65 o 
  -3   4  25       61.96       58.52     14.64 o 
  -2   4  25       72.35       69.30     24.53 o 
  -1   4  25      403.00      387.42     21.80 o 
   0   4  25      291.47      353.84     22.39 o 
   1   4  25        8.39        9.77     10.98 o 
   2   4  25      199.36      201.63     20.54 o 
   3   4  25       13.37        5.38     12.67 o 
   4   4  25       26.91       19.31     12.40 o 
   5   4  25        0.87       13.63     12.08 o 
   6   4  25       81.18       65.58     17.34 o 
   7   4  25       27.27      -13.28     30.07 o 
   8   4  25       76.34       96.37     40.49 o 
 -12   5  25       65.47       56.99     20.13 o 
 -11   5  25      110.17      112.68     37.89 o 
 -10   5  25       84.43       96.03     21.54 o 
  -9   5  25       23.63       15.17     13.35 o 
  -8   5  25       51.57       52.51     16.55 o 
  -7   5  25        2.61       25.96     12.80 o 
  -6   5  25      253.76      273.31     38.67 o 
  -5   5  25       70.11       74.72     18.29 o 
  -4   5  25       16.98       23.89     12.72 o 
  -3   5  25       41.54       59.62     14.66 o 
  -2   5  25        0.54       -1.14     12.16 o 
  -1   5  25       55.02       62.75     13.34 o 
   0   5  25      127.02      197.82     24.50 o 
   1   5  25       36.26       52.94     17.08 o 
   2   5  25       66.66       48.05     18.78 o 
   3   5  25        1.79        3.01     14.48 o 
   4   5  25        5.38        3.86      7.30 o 
   5   5  25      110.20       83.15     41.27 o 
   6   5  25       39.81        6.93     33.26 o 
 -10   6  25       64.42       52.88     17.80 o 
  -9   6  25      143.98      190.19     28.65 o 
  -8   6  25      550.71      486.36    101.73 o 
  -7   6  25        4.89       -1.59     16.06 o 
  -6   6  25       10.53       33.65     14.71 o 
  -5   6  25        6.99       30.04     13.72 o 
  -4   6  25        3.53       20.03     12.70 o 
  -3   6  25        0.00       -1.43     22.62 o 
  -2   6  25       75.31      111.68     20.76 o 
  -1   6  25       57.34       76.41     22.39 o 
   0   6  25        5.14       16.52     12.83 o 
   1   6  25       21.96        9.38     12.85 o 
   2   6  25       33.86       32.81     13.79 o 
   3   6  25        0.88      -11.25     11.25 o 
   4   6  25       18.92      -18.22     25.29 o 
  -3   7  25       28.65       17.13     35.74 o 
 -16   0  26        4.76      -10.50     13.74 o 
 -15   0  26        3.89       12.34     15.60 o 
 -14   0  26        0.49       14.67     14.50 o 
 -13   0  26       27.46       59.57     51.41 o 
 -12   0  26      401.87      440.76     31.21 o 
 -11   0  26       13.57       52.40     40.18 o 
 -10   0  26      203.61      223.29     24.61 o 
  -9   0  26      768.86      748.37     56.89 o 
  -8   0  26        0.02       40.58     22.38 o 
  -7   0  26       32.59       66.07     25.82 o 
  -6   0  26        0.01       -6.36     18.75 o 
  -5   0  26      141.64      174.25     37.51 o 
  -4   0  26      157.53      139.72     36.29 o 
  -3   0  26       53.58       66.99     30.91 o 
  -2   0  26      104.37       56.05     31.78 o 
  -1   0  26       87.71       44.05     29.19 o 
   0   0  26       22.28        6.83     26.06 o 
   1   0  26      159.82      201.76     42.38 o 
   2   0  26        2.87      -13.65     28.36 o 
   3   0  26       63.04       83.86     38.20 o 
   4   0  26      181.08      114.54     29.64 o 
   5   0  26       74.48       43.73     36.16 o 
   6   0  26      154.07      199.04     20.58 o 
   7   0  26      499.32      592.77     30.07 o 
   8   0  26     1256.79     1403.91     42.55 o 
 -16   1  26       15.96       40.17     14.34 o 
 -15   1  26       26.52       73.25     35.18 o 
 -14   1  26       39.26       87.83     29.84 o 
 -13   1  26      175.79      206.15     27.98 o 
 -12   1  26      110.49      142.45     16.36 o 
 -11   1  26      232.64      363.83     42.33 o 
 -10   1  26       81.98       76.98     13.80 o 
  -9   1  26       45.09       63.54     12.27 o 
  -8   1  26        0.97       17.14     10.81 o 
  -7   1  26        6.53       30.08     10.73 o 
  -6   1  26      123.68      102.86     21.47 o 
  -5   1  26      191.62      221.05     28.94 o 
  -4   1  26       52.95       67.34     21.60 o 
  -3   1  26       93.60      107.97     59.93 o 
  -2   1  26      130.09      114.10     24.52 o 
  -1   1  26       61.34       39.09     20.16 o 
   0   1  26        3.88        4.22      8.26 o 
   1   1  26       80.84      131.62     27.35 o 
   2   1  26        0.75       -0.07     19.35 o 
   3   1  26       88.34       66.88     56.03 o 
   4   1  26        0.03        8.46     19.90 o 
   5   1  26        3.41       36.47     23.57 o 
   6   1  26       71.74       81.71     16.59 o 
   7   1  26        0.02      -17.14     17.14 o 
   8   1  26        1.27      -11.60     11.60 o 
   9   1  26      119.69      171.60     22.75 o 
 -15   2  26        0.01       -0.53     16.85 o 
 -14   2  26      292.45      337.25     47.75 o 
 -13   2  26        4.91        8.64     12.14 o 
 -12   2  26        2.69       61.09     23.25 o 
 -11   2  26      178.67      178.75     19.43 o 
 -10   2  26        9.58       27.68     11.20 o 
  -9   2  26       10.12       25.82     18.15 o 
  -8   2  26      198.28      216.77     20.97 o 
  -7   2  26      161.69      213.04     20.81 o 
  -6   2  26      190.59      176.17     19.91 o 
  -5   2  26       70.73       60.37     15.83 o 
  -4   2  26       73.78      105.14     22.10 o 
  -3   2  26      234.19      203.24     29.97 o 
  -2   2  26      221.64      289.05     32.72 o 
  -1   2  26      150.06      153.31     25.78 o 
   0   2  26        5.35       10.14     16.54 o 
   1   2  26      558.62      700.22     45.90 o 
   2   2  26        2.95       25.07     15.75 o 
   3   2  26       56.13       89.17     23.28 o 
   4   2  26      100.87       62.16     17.30 o 
   5   2  26       56.04       36.33     20.03 o 
   6   2  26       97.66       82.73     17.43 o 
   7   2  26        7.08        4.92     14.91 o 
   8   2  26        0.28      -12.57     12.98 o 
   9   2  26       17.54        8.11     11.24 o 
 -15   3  26     1490.86     1481.59     88.96 o 
 -14   3  26       58.51       49.47     36.49 o 
 -13   3  26      111.29       84.37     19.32 o 
 -12   3  26        6.69       25.86     13.81 o 
 -11   3  26        0.67       11.50     12.66 o 
 -10   3  26        2.44       27.13     11.68 o 
  -9   3  26       16.86       34.76     11.79 o 
  -8   3  26       76.63       93.87     22.81 o 
  -7   3  26      197.00      221.57     22.64 o 
  -6   3  26      177.89      175.27     25.17 o 
  -5   3  26       66.97       85.90     17.01 o 
  -4   3  26        8.50       26.67     10.70 o 
  -3   3  26       16.63       26.54     13.33 o 
  -2   3  26      187.44      189.06     20.75 o 
  -1   3  26       23.50       57.25     18.61 o 
   0   3  26       94.15      128.97     62.06 o 
   1   3  26       61.43       90.41     49.06 o 
   2   3  26      147.61      171.02     21.53 o 
   3   3  26       56.87       60.67     14.76 o 
   4   3  26      202.61      224.06     25.78 o 
   5   3  26      303.98      361.32     32.46 o 
   6   3  26       23.15        8.28     10.33 o 
   7   3  26       44.94      110.78     40.85 o 
   8   3  26       53.79       -8.67     32.59 o 
 -13   4  26       43.85       56.47     18.08 o 
 -12   4  26       69.76      108.45     21.42 o 
 -11   4  26      102.83       78.51     18.43 o 
 -10   4  26       15.47       25.53     14.68 o 
  -9   4  26       20.19       39.85     15.32 o 
  -8   4  26        9.66        3.40     12.24 o 
  -7   4  26      107.93      145.59     19.80 o 
  -6   4  26      115.24      105.40     19.07 o 
  -5   4  26       65.10       64.66     14.77 o 
  -4   4  26        2.55        2.80     20.44 o 
  -3   4  26      285.00      275.64     30.75 o 
  -2   4  26       37.11       33.44     16.16 o 
  -1   4  26      271.85      209.60     34.35 o 
   0   4  26      321.98      375.07     22.20 o 
   1   4  26        0.80       17.17     23.60 o 
   2   4  26        4.54       79.79     28.79 o 
   3   4  26        3.08       -2.95      9.63 o 
   4   4  26        9.36       -8.13      9.66 o 
   5   4  26        2.43       -7.27     12.23 o 
   6   4  26       43.67       47.61     37.14 o 
   7   4  26       27.36       36.29     37.39 o 
 -12   5  26       54.41       66.05     27.70 o 
 -11   5  26        9.11       15.37     13.16 o 
 -10   5  26        0.00       13.76     13.29 o 
  -9   5  26      276.36      269.95     32.21 o 
  -8   5  26      333.46      351.44     57.12 o 
  -7   5  26       13.69       46.38     15.12 o 
  -6   5  26      124.87      113.24     23.16 o 
  -5   5  26       58.41       65.60     35.59 o 
  -4   5  26       99.85       82.42     17.41 o 
  -3   5  26       43.98       31.95     12.79 o 
  -2   5  26        1.85        2.16     18.20 o 
  -1   5  26      102.61       90.04     13.99 o 
   0   5  26       44.93       42.41     10.79 o 
   1   5  26      130.49      128.83     19.06 o 
   2   5  26       44.36       45.05     13.65 o 
   3   5  26       13.97       12.31     26.75 o 
   4   5  26        1.55      -17.82     32.45 o 
   5   5  26        6.84      -13.31     32.47 o 
  -9   6  26       28.10       -2.39     19.40 o 
  -8   6  26       10.98        8.81     15.49 o 
  -7   6  26        0.15       18.15     30.64 o 
  -6   6  26       15.32       21.58     21.18 o 
  -5   6  26       34.69       33.60     17.48 o 
  -4   6  26        7.29       38.05     13.42 o 
  -3   6  26       62.22       94.76     17.71 o 
  -2   6  26       13.44       49.36     24.21 o 
  -1   6  26      125.36      126.11     22.03 o 
   0   6  26       29.66       26.00     15.19 o 
   1   6  26        3.19        1.78     12.02 o 
   2   6  26        0.05       -6.85     12.67 o 
 -15   1  27      200.41      526.96     40.26 o 
 -14   1  27      280.20      414.69     93.71 o 
 -13   1  27      127.64      213.52     26.51 o 
 -12   1  27        1.05       42.46     23.36 o 
 -11   1  27       30.26       82.21     13.07 o 
 -10   1  27       42.04       77.84     13.86 o 
  -9   1  27       33.89       49.58     11.73 o 
  -8   1  27       97.83      160.73     37.52 o 
  -7   1  27      168.72      181.14     43.17 o 
  -6   1  27      153.48      144.85     25.08 o 
  -5   1  27      195.35      181.33     30.36 o 
  -4   1  27       60.23       71.44     22.12 o 
  -3   1  27      115.72      129.47     25.35 o 
  -2   1  27      366.56      474.70     41.77 o 
  -1   1  27        0.00       17.09     20.17 o 
   0   1  27      380.98      335.69     56.25 o 
   1   1  27        8.13       32.90     20.59 o 
   2   1  27      155.87      148.78     29.89 o 
   3   1  27        0.93       32.83     23.11 o 
   4   1  27       49.17       55.59     24.47 o 
   5   1  27      402.15      459.51     44.63 o 
   6   1  27      439.52      502.38     29.26 o 
   7   1  27      113.34      102.42     19.86 o 
   8   1  27       54.70       53.09     16.95 o 
 -15   2  27       14.27       -5.51     16.44 o 
 -14   2  27      468.36      403.06     37.15 o 
 -13   2  27        0.11       23.49     27.88 o 
 -12   2  27        0.47       13.64     24.75 o 
 -11   2  27        1.93       28.48     13.07 o 
 -10   2  27      110.40      153.29     22.27 o 
  -9   2  27       56.33       72.65     14.13 o 
  -8   2  27      360.37      386.65     28.07 o 
  -7   2  27       81.95       78.69     14.59 o 
  -6   2  27      221.76      220.82     21.70 o 
  -5   2  27      121.91      123.15     49.76 o 
  -4   2  27       45.20       19.41     17.08 o 
  -3   2  27        1.17       26.93     17.79 o 
  -2   2  27        2.64       -6.83     14.68 o 
  -1   2  27      438.99      492.23     52.87 o 
   0   2  27       76.73      101.20     38.94 o 
   1   2  27      278.43      327.26     36.49 o 
   2   2  27        6.09      -21.59     24.60 o 
   3   2  27      148.96      161.43     28.90 o 
   4   2  27        4.67       25.57     21.05 o 
   5   2  27       11.97       23.32     20.00 o 
   6   2  27       76.52       -4.57     35.14 o 
   7   2  27       63.91       39.50     39.28 o 
   8   2  27      260.45      209.09     24.38 o 
 -14   3  27      357.64      456.67     75.97 o 
 -13   3  27       48.60       43.61     14.68 o 
 -12   3  27       12.49       32.40     13.17 o 
 -11   3  27       18.82       53.81     16.31 o 
 -10   3  27       16.62       32.57     15.32 o 
  -9   3  27        0.64       10.22     20.79 o 
  -8   3  27        4.04       22.68     23.21 o 
  -7   3  27      108.28      123.37     26.00 o 
  -6   3  27       51.62       59.98     15.07 o 
  -5   3  27      164.16      159.23     24.40 o 
  -4   3  27       85.86      106.15     17.25 o 
  -3   3  27     1027.11     1085.09     97.91 o 
  -2   3  27        6.10       20.95     20.00 o 
  -1   3  27       74.47       96.87     21.60 o 
   0   3  27        0.13        4.26     53.08 o 
   1   3  27       38.72       74.18     27.61 o 
   2   3  27        1.90       33.05     15.03 o 
   3   3  27       28.42       29.40     16.49 o 
   4   3  27      235.11      255.56     28.79 o 
   5   3  27      227.80      263.93     28.99 o 
   6   3  27       34.76       31.98     13.31 o 
   7   3  27        6.91      -16.76     31.53 o 
 -13   4  27       15.09       -4.50     20.66 o 
 -12   4  27        0.11       40.16     17.29 o 
 -11   4  27      190.22      203.87     28.30 o 
 -10   4  27       45.59       99.08     20.28 o 
  -9   4  27      312.07      381.06     67.63 o 
  -8   4  27        3.82       30.93     12.58 o 
  -7   4  27        0.17       16.09     11.02 o 
  -6   4  27      200.33      153.01     20.32 o 
  -5   4  27        0.00       19.10     16.75 o 
  -4   4  27        9.31       28.72     21.74 o 
  -3   4  27       24.32       39.71     13.46 o 
  -2   4  27        0.01       19.08     11.62 o 
  -1   4  27      130.98      158.97     34.41 o 
   0   4  27       81.92      139.03     53.05 o 
   1   4  27      206.64      240.12     58.63 o 
   2   4  27       31.65      106.47     66.30 o 
   3   4  27       25.09       19.62     32.92 o 
   4   4  27        0.03        8.28     11.06 o 
   5   4  27      100.81       71.33     42.90 o 
   6   4  27      195.98      176.50     50.28 o 
 -10   5  27        2.59        2.84     13.69 o 
  -9   5  27      183.85      168.79     26.03 o 
  -8   5  27      102.36      113.56     21.63 o 
  -7   5  27        0.05       -5.07     10.28 o 
  -6   5  27       65.97       59.12     18.10 o 
  -5   5  27       20.97       17.44     11.12 o 
  -4   5  27       62.59       92.70     18.62 o 
  -3   5  27       90.45      125.44     23.86 o 
  -2   5  27       57.65       93.46     34.95 o 
  -1   5  27       24.54       61.21     23.64 o 
   0   5  27       10.82       28.47     20.89 o 
   1   5  27        0.41       -5.62     14.28 o 
   2   5  27       86.92       60.91     40.67 o 
   3   5  27        8.72        6.14     33.87 o 
   4   5  27      132.14      123.30     41.61 o 
  -7   6  27        2.87       37.19     15.94 o 
  -6   6  27       53.55       87.94     18.44 o 
  -5   6  27        4.84       19.42     22.50 o 
  -4   6  27        0.72       -3.24     16.06 o 
  -3   6  27        1.80       13.21     24.96 o 
  -2   6  27       53.15       96.33     34.65 o 
  -1   6  27        0.20       -3.83     16.48 o 
   0   6  27        0.26      -10.30     11.54 o 
 -15   0  28       75.65       86.85     25.83 o 
 -14   0  28      186.24      451.29     34.84 o 
 -13   0  28      533.57      578.21     46.33 o 
 -12   0  28      220.37      259.69     37.89 o 
 -11   0  28       57.54       86.00     22.59 o 
 -10   0  28       74.24      151.37     32.42 o 
  -9   0  28       64.26       79.31     26.37 o 
  -8   0  28      169.41      194.57     39.88 o 
  -7   0  28       57.20       92.04     32.59 o 
  -6   0  28      118.38      120.07     35.29 o 
  -5   0  28      148.51      224.08     44.13 o 
  -4   0  28        2.85       -0.46     26.12 o 
  -3   0  28      339.49      337.86     53.68 o 
  -2   0  28      613.81      706.68     65.21 o 
  -1   0  28      531.24      718.26     66.30 o 
   0   0  28       14.00       -1.54     29.88 o 
   1   0  28        0.00      -18.14     29.68 o 
   2   0  28        1.53       31.51     32.32 o 
   3   0  28       12.39       15.17     17.74 o 
   4   0  28      224.93      263.80     23.52 o 
   5   0  28      131.81      158.11     19.45 o 
   6   0  28     1776.46     1997.75     62.61 o 
   7   0  28     1037.62     1319.01     89.51 o 
 -15   1  28      138.29      126.91     29.20 o 
 -14   1  28       51.15       16.68     19.49 o 
 -13   1  28       47.06      102.92     42.88 o 
 -12   1  28        6.77       80.49     27.73 o 
 -11   1  28        9.61       41.66     16.61 o 
 -10   1  28      162.82      173.54     25.63 o 
  -9   1  28       46.89       81.17     17.84 o 
  -8   1  28        0.51       67.98     18.90 o 
  -7   1  28      150.66      139.34     33.94 o 
  -6   1  28        8.60       16.55     16.63 o 
  -5   1  28      179.15      190.00     28.83 o 
  -4   1  28      132.06      118.77     25.42 o 
  -3   1  28        0.20       11.08     17.40 o 
  -2   1  28       38.01       43.37     21.39 o 
  -1   1  28       53.52       53.45     22.94 o 
   0   1  28        8.29       45.65     23.65 o 
   1   1  28       50.18       56.33     42.16 o 
   2   1  28       74.64       92.79     27.59 o 
   3   1  28        0.40       16.92     22.92 o 
   4   1  28       20.88       49.47     51.76 o 
   5   1  28      343.37      386.70     37.59 o 
   6   1  28       67.11      105.25     25.05 o 
   7   1  28        1.07       -6.76     14.12 o 
 -14   2  28        2.13        9.87     19.60 o 
 -13   2  28        2.34       38.37     26.99 o 
 -12   2  28       42.16      106.29     28.50 o 
 -11   2  28       37.40       98.60     27.52 o 
 -10   2  28      484.94      570.78     30.77 o 
  -9   2  28        4.65       42.54     16.36 o 
  -8   2  28        2.98       16.09     10.30 o 
  -7   2  28      188.38      242.30     30.40 o 
  -6   2  28      112.76      115.53     25.70 o 
  -5   2  28       36.75       57.19     19.80 o 
  -4   2  28       68.45       79.21     21.69 o 
  -3   2  28       24.30       29.01     18.19 o 
  -2   2  28      172.21      225.27     37.70 o 
  -1   2  28      352.57      433.53     41.09 o 
   0   2  28      108.96      121.55     41.49 o 
   1   2  28       48.15       54.38     36.95 o 
   2   2  28      496.06      558.60     45.92 o 
   3   2  28        4.18       37.63     29.51 o 
   4   2  28        1.13       13.24     20.22 o 
   5   2  28       35.33       41.69     39.89 o 
   6   2  28      288.58      320.20     59.51 o 
   7   2  28       15.31        8.27     13.77 o 
 -13   3  28        2.19        6.15     17.48 o 
 -12   3  28        0.34       22.82     25.92 o 
 -11   3  28        2.94       31.71     13.04 o 
 -10   3  28      129.56      148.18     18.82 o 
  -9   3  28       20.15       54.56     23.32 o 
  -8   3  28       30.91       45.48     14.17 o 
  -7   3  28        1.40       19.35     11.69 o 
  -6   3  28       38.05       37.14     17.79 o 
  -5   3  28        5.59       18.93     11.12 o 
  -4   3  28       28.43       49.72     19.58 o 
  -3   3  28       40.74       48.74     19.24 o 
  -2   3  28       27.34       20.35     15.41 o 
  -1   3  28      126.57      146.55     27.05 o 
   0   3  28       41.27       68.55     33.27 o 
   1   3  28        2.13       34.97     17.96 o 
   2   3  28        5.39       29.55     33.85 o 
   3   3  28      302.36      447.35     46.85 o 
   4   3  28      130.75      143.06     30.37 o 
   5   3  28        7.77       14.48     13.24 o 
   6   3  28      145.42      177.05     46.70 o 
 -12   4  28        0.04       45.10     25.76 o 
 -11   4  28       81.96       61.01     36.27 o 
 -10   4  28       27.30       33.97     19.55 o 
  -9   4  28       12.66       39.27     12.96 o 
  -8   4  28        0.08       26.38     11.51 o 
  -7   4  28       35.85       85.96     16.29 o 
  -6   4  28       65.63       81.73     15.96 o 
  -5   4  28       57.18       47.16     14.36 o 
  -4   4  28       27.09       29.32     12.82 o 
  -3   4  28      177.08      205.71     23.73 o 
  -2   4  28      274.40      319.72     35.35 o 
  -1   4  28      147.94      175.42     77.20 o 
   0   4  28       44.98       71.34     47.29 o 
   1   4  28      116.75      156.94     55.50 o 
   2   4  28       21.15        7.26     34.76 o 
   3   4  28        1.32      -30.83     31.12 o 
   4   4  28        7.26       -1.78     32.15 o 
  -9   5  28       42.50       28.54     15.95 o 
  -8   5  28        4.41       11.59     13.61 o 
  -7   5  28        0.21        4.06     12.16 o 
  -6   5  28       15.62       23.25     13.11 o 
  -5   5  28        1.34       24.18     12.19 o 
  -4   5  28      123.68      130.83     30.47 o 
  -3   5  28       12.21       48.26     40.19 o 
  -2   5  28        0.60       -1.53     16.64 o 
  -1   5  28        9.79       24.15     18.97 o 
   0   5  28       59.78        0.60     33.68 o 
   1   5  28        0.02       -7.94     30.89 o 
   2   5  28       20.25       62.98     36.76 o 
 -14   1  29      109.26      375.58    170.15 o 
 -13   1  29       30.35      130.54     35.99 o 
 -12   1  29      122.57      333.81     55.06 o 
 -11   1  29      173.34      264.78     29.22 o 
 -10   1  29       12.00       67.71     15.04 o 
  -9   1  29        2.90       32.20     13.33 o 
  -8   1  29        2.31       33.76     15.38 o 
  -7   1  29        1.13       47.69     22.27 o 
  -6   1  29       87.66       89.44     21.42 o 
  -5   1  29        5.82       35.68     18.44 o 
  -4   1  29      133.34      177.66     30.06 o 
  -3   1  29      180.37      209.62     30.76 o 
  -2   1  29       12.66       55.20     22.51 o 
  -1   1  29      204.25      267.09     35.61 o 
   0   1  29      105.70      122.50     27.22 o 
   1   1  29      112.55      163.97     32.14 o 
   2   1  29      124.53      137.49     29.88 o 
   3   1  29     1748.37     2016.14     73.94 o 
   4   1  29     1075.71     1200.62    142.82 o 
   5   1  29       27.40       39.68     14.79 o 
   6   1  29       51.93       59.32     24.12 o 
 -13   2  29        4.46       60.02     27.04 o 
 -12   2  29        1.28       59.31     24.30 o 
 -11   2  29       51.58      103.99     40.23 o 
 -10   2  29       32.86       74.43     13.50 o 
  -9   2  29      336.95      407.89     43.94 o 
  -8   2  29       10.93       42.69     16.98 o 
  -7   2  29      233.94      186.31     29.52 o 
  -6   2  29      143.52      179.60     28.66 o 
  -5   2  29       40.47       17.41     21.08 o 
  -4   2  29        6.89       27.08     18.86 o 
  -3   2  29      214.96      284.65     59.30 o 
  -2   2  29        1.29        8.98     17.46 o 
  -1   2  29      461.31      581.14     78.60 o 
   0   2  29      495.22      548.45     46.34 o 
   1   2  29        0.32       27.08     19.54 o 
   2   2  29        5.50       55.75     21.41 o 
   3   2  29      166.33      145.75     29.35 o 
   4   2  29       20.88       48.75     21.97 o 
   5   2  29      509.85      587.45     73.88 o 
   6   2  29        2.19        0.37     34.65 o 
 -12   3  29       30.46       38.80     28.88 o 
 -11   3  29        0.59       24.27     13.79 o 
 -10   3  29        7.27       42.33     23.14 o 
  -9   3  29       19.99       48.73     16.11 o 
  -8   3  29       29.67       49.39     13.62 o 
  -7   3  29      142.67      179.22     21.45 o 
  -6   3  29      363.17      483.84     38.94 o 
  -5   3  29        4.84       36.01     16.23 o 
  -4   3  29      335.97      393.04     40.50 o 
  -3   3  29       38.14       59.79     19.10 o 
  -2   3  29       32.53       63.62     19.20 o 
  -1   3  29      313.91      376.72     64.80 o 
   0   3  29       53.63      120.58     23.99 o 
   1   3  29       93.37      127.66     52.15 o 
   2   3  29       64.27      127.53     54.61 o 
   3   3  29        3.20        3.53     34.77 o 
   4   3  29       45.14       76.91     44.72 o 
   5   3  29      262.48      258.85     56.53 o 
 -10   4  29       70.27      124.74     22.61 o 
  -9   4  29       21.60       68.49     21.65 o 
  -8   4  29        0.80       39.64     17.69 o 
  -7   4  29        0.76        8.31     10.93 o 
  -6   4  29        1.86       31.18     15.12 o 
  -5   4  29       23.46       42.61     14.37 o 
  -4   4  29      130.80      137.86     31.51 o 
  -3   4  29      243.87      302.12     35.66 o 
  -2   4  29      608.67      741.73     46.13 o 
  -1   4  29       23.34       80.10     38.02 o 
   0   4  29        1.99        9.05     34.72 o 
   1   4  29        1.75       22.79     33.49 o 
   2   4  29       27.81       21.42     36.38 o 
   3   4  29        1.41       -1.55     33.65 o 
  -7   5  29        9.13       30.34     12.88 o 
  -6   5  29       41.71       71.01     19.46 o 
  -5   5  29       42.66       41.44     23.37 o 
  -4   5  29      111.10      158.84     38.15 o 
  -3   5  29       15.49       62.60     36.18 o 
  -2   5  29       37.71       79.61     51.89 o 
  -1   5  29        0.46       90.60     76.61 o 
   0   5  29       17.56        7.14     31.78 o 
 -13   0  30      209.28      498.80     39.63 o 
 -11   0  30      189.61      285.14     41.71 o 
  -9   0  30       90.41      209.84     37.73 o 
  -8   0  30        8.06       50.27     20.99 o 
  -7   0  30      257.94      344.24     51.46 o 
  -6   0  30      463.39      461.01     61.79 o 
  -5   0  30      195.43      157.49     40.54 o 
  -4   0  30      677.76      749.50     66.72 o 
  -3   0  30        0.28       22.50     29.23 o 
  -2   0  30        6.11       25.33     30.71 o 
  -1   0  30      693.04      863.75     74.11 o 
   0   0  30       13.39       80.62     39.18 o 
   1   0  30        7.58       -3.76     27.92 o 
   2   0  30       84.34       90.38     16.03 o 
   3   0  30      195.99      208.65     20.91 o 
   4   0  30      177.19      174.30     47.97 o 
   5   0  30      395.21      429.27     64.02 o 
 -12   1  30       10.97      140.14     23.32 o 
 -10   1  30       24.23      119.73     28.16 o 
  -9   1  30      121.24      160.56     24.17 o 
  -8   1  30        1.05       40.29     15.19 o 
  -7   1  30      124.44      163.44     27.74 o 
  -6   1  30      438.62      531.25     69.58 o 
  -5   1  30      153.20      172.39     28.40 o 
  -4   1  30      321.95      362.82     65.87 o 
  -3   1  30      155.03      120.56     31.26 o 
  -2   1  30        0.45       37.13     21.24 o 
  -1   1  30       17.25        0.97     26.11 o 
   0   1  30        7.53        9.53     20.49 o 
   1   1  30      406.35      402.44     63.59 o 
   2   1  30      238.68      277.14     37.79 o 
   3   1  30      466.14      650.55     61.88 o 
   4   1  30      148.58      223.58     36.02 o 
   5   1  30       25.91       30.80     17.10 o 
 -12   2  30       72.46       80.29     14.62 o 
 -11   2  30       19.06      115.30     30.23 o 
 -10   2  30       44.53      118.12     32.53 o 
  -9   2  30       49.11      131.82     40.11 o 
  -8   2  30        0.42       34.10     27.61 o 
  -7   2  30        9.81       31.80     16.13 o 
  -6   2  30       33.09       32.04     18.64 o 
  -5   2  30      125.17       86.50     31.81 o 
  -4   2  30        9.53       42.80     51.30 o 
  -3   2  30      151.88      112.04     32.71 o 
  -2   2  30      584.68      599.23     89.89 o 
  -1   2  30       21.44       44.38     21.25 o 
   0   2  30       33.33       83.45     36.62 o 
   1   2  30       29.01      102.73     50.86 o 
   2   2  30       19.17       35.43     59.42 o 
   3   2  30      665.51      794.96     48.81 o 
   4   2  30        0.02       -6.34     31.89 o 
   5   2  30        6.31       20.15     35.98 o 
 -11   3  30        3.25      -13.71     16.94 o 
 -10   3  30      103.75      147.55     45.88 o 
  -9   3  30        3.17       35.18     17.01 o 
  -8   3  30        0.09       34.58     15.01 o 
  -7   3  30       13.66       32.82     16.46 o 
  -6   3  30       35.07       67.38     17.56 o 
  -5   3  30        0.85       27.78     16.41 o 
  -4   3  30      137.01      179.88     36.75 o 
  -3   3  30       35.14       93.30     21.77 o 
  -2   3  30        2.42      -30.80     30.80 o 
  -1   3  30      222.02      355.48     93.88 o 
   0   3  30       47.32      100.07     47.31 o 
   1   3  30       38.97       92.53     48.00 o 
   2   3  30      548.42      657.64     88.23 o 
   3   3  30       58.27       91.37     40.40 o 
  -9   4  30        9.70       58.16     26.03 o 
  -8   4  30        0.92       23.14     17.69 o 
  -7   4  30       72.57       98.00     23.20 o 
  -6   4  30       16.07       18.92     18.33 o 
  -5   4  30       23.55        8.20     34.90 o 
  -4   4  30      398.47      443.51     42.88 o 
  -3   4  30      103.65      124.98     24.20 o 
  -2   4  30      211.93      350.15     82.86 o 
  -1   4  30       39.30       40.92     37.43 o 
   0   4  30        4.14       -0.27     33.37 o 
   1   4  30        6.76       44.93     35.39 o 
 -11   1  31       53.30      172.98     42.63 o 
 -10   1  31       26.70       85.10     20.76 o 
  -9   1  31        0.97       90.68     17.03 o 
  -8   1  31       52.41       74.39     19.41 o 
  -7   1  31        2.62       45.37     16.52 o 
  -6   1  31       25.90       58.73     20.46 o 
  -5   1  31      109.80       62.46     37.78 o 
  -4   1  31       50.32       71.18     32.12 o 
  -3   1  31      142.30      211.65     33.07 o 
  -2   1  31      146.49      174.37     31.08 o 
  -1   1  31      217.94      283.82     37.07 o 
   0   1  31      333.63      383.19     42.26 o 
   1   1  31      581.59      561.30     51.40 o 
   2   1  31       12.77       41.68     27.01 o 
   3   1  31      309.20      333.98     40.41 o 
   4   1  31      128.03      140.16     29.98 o 
 -11   2  31       13.90       82.20     21.43 o 
  -9   2  31      138.38      233.91     30.00 o 
  -8   2  31        0.01       65.96     24.43 o 
  -7   2  31      218.03      302.92     54.17 o 
  -6   2  31       85.55      120.23     24.92 o 
  -5   2  31       87.64      125.72     25.64 o 
  -4   2  31      231.64      245.33     34.09 o 
  -3   2  31       83.61      146.40     89.75 o 
  -2   2  31       59.73      107.70     25.15 o 
  -1   2  31      141.11      203.99     37.89 o 
   0   2  31        1.20       33.34     37.70 o 
   1   2  31      186.42      263.17     95.97 o 
   2   2  31      115.04      165.98     28.16 o 
   3   2  31      105.09      156.30     52.65 o 
  -9   3  31       23.92       97.42     24.51 o 
  -8   3  31       42.94       64.14     21.33 o 
  -7   3  31       82.25      151.51     25.58 o 
  -6   3  31        7.01       53.59     30.69 o 
  -5   3  31       56.07       94.70     22.90 o 
  -4   3  31      156.65      181.58     27.98 o 
  -3   3  31       12.49       57.82     40.95 o 
  -2   3  31       55.95      100.23     32.62 o 
  -1   3  31      119.49      183.48     52.52 o 
   0   3  31      108.14      198.85     75.06 o 
   1   3  31       81.13      342.17    189.85 o 
   2   3  31       74.49      160.27     72.28 o 
  -6   4  31        0.36       61.16     17.71 o 
  -5   4  31       74.78      105.20     21.42 o 
  -4   4  31      470.65      537.27     68.24 o 
  -3   4  31        9.22       22.15     35.04 o 
  -2   4  31      219.80      402.39     66.56 o 
  -1   4  31      149.27      209.56     51.72 o 
 -10   0  32       67.68      213.39     33.40 o 
  -9   0  32       46.28      141.49     31.49 o 
  -8   0  32      330.75      502.38     61.53 o 
  -7   0  32     1100.92     1122.61     78.02 o 
  -6   0  32       26.58       83.16     29.58 o 
  -5   0  32      910.52     1079.93     78.04 o 
  -4   0  32      882.60      855.43     72.72 o 
  -3   0  32      103.00      142.76     41.54 o 
  -2   0  32       47.23       87.10     36.86 o 
  -1   0  32      153.33      259.76     51.62 o 
   0   0  32       43.79       78.98     36.27 o 
   1   0  32       11.24       44.50     32.48 o 
   2   0  32        7.05        8.57     29.17 o 
  -9   1  32      405.72      497.46     37.67 o 
  -8   1  32       15.43       65.76     43.07 o 
  -7   1  32        9.52       49.12     17.07 o 
  -6   1  32        3.12       52.34     20.56 o 
  -5   1  32       67.84       95.92     23.62 o 
  -4   1  32       21.02       55.58     20.27 o 
  -3   1  32       52.64       89.63     24.84 o 
  -2   1  32      108.95      128.42     28.65 o 
  -1   1  32        6.40       27.81     25.18 o 
   0   1  32      142.34      157.26     30.86 o 
   1   1  32        7.66       17.96     21.01 o 
   2   1  32       22.09       78.68     25.14 o 
  -9   2  32       95.32      158.76     23.84 o 
  -8   2  32        1.27       42.30     25.77 o 
  -7   2  32       43.23      129.29     23.84 o 
  -6   2  32       54.85       61.74     18.91 o 
  -5   2  32       67.13      139.49     25.78 o 
  -4   2  32      158.75      222.75     32.21 o 
  -3   2  32        4.98       46.18     18.12 o 
  -2   2  32       38.26      106.71     22.76 o 
  -1   2  32       22.98       89.77     28.39 o 
   0   2  32      568.57      778.85     93.78 o 
   1   2  32       12.00       83.08     46.67 o 
  -7   3  32        0.43       47.14     26.17 o 
  -6   3  32        1.59       40.26     15.54 o 
  -5   3  32       34.75      120.46     22.27 o 
  -4   3  32        0.36       62.33     40.63 o 
  -3   3  32        9.93       23.32     32.44 o 
  -2   3  32        0.57       -9.87     31.76 o 
  -1   3  32      126.99      181.06     71.16 o 
  -8   1  33      487.02      612.31    111.56 o 
  -7   1  33       35.06       76.74     27.44 o 
  -6   1  33        0.06       28.34     19.28 o 
  -5   1  33        2.37       56.35     20.63 o 
  -4   1  33       34.98      130.73     27.27 o 
  -3   1  33      343.23      375.12     48.57 o 
  -2   1  33      122.98      143.60     28.67 o 
  -1   1  33      100.70      174.20     32.54 o 
   0   1  33      156.68      222.45     34.13 o 
  -7   2  33        8.10       75.74     42.02 o 
  -6   2  33       11.47       82.59     19.79 o 
  -5   2  33       13.49       25.38     31.29 o 
  -4   2  33       59.83      134.46     25.47 o 
  -3   2  33       56.70      107.36     23.43 o 
  -2   2  33       66.72       95.60     29.80 o 
  -5   0  34     1101.54     1209.22     84.61 o 
  -4   0  34       29.68       56.28     25.44 o 
                                                 
